# Supplementary material for: An Objective Approach to Identify Priority Rare Diseases for the Development of Solutions Reducing the Diagnostic Delay Based on French Data
Source: Front Pharmacol. 2021 Oct 22;12:734601. doi: 10.3389/fphar.2021.734601 (PMC8570372; doi:10.3389/fphar.2021.734601)
Supplement: Supplementary file 1 [file Table2.xlsx]

## Sheet: SI Table 1_Complete list of RD
Additional Table 2: Comprehensive list of all rare diseases matching the selected criteria.
N°	Disease nosology	Included Orpha RD	Synonyms	ORPHA code	Genetic origin	Inheritance	Age of onset	RD with an obvious diagnosis	Specific drug / Clinical guidelines	Prevalence	ICD 10	Orphanet link
1	BONE DISORDERS	Childhood-onset hypophosphatasia	Childhood-onset Rathburn disease Childhood-onset phosphoethanolaminuria	247667	Yes	Autosomal dominant or Autosomal recessive	Childhood, Infancy (may appear at All ages)	No	Drug with a MA	Not available	E83.3	https://www.orpha.net/consor/cgi-bin/OC_Exp.php?lng=EN&Expert=247667
2	BONE DISORDERS	Fibrous dysplasia of bone	na	249	Yes	na	Childhood	No	Clinical guidelines published	Not available	Q78.1	https://www.orpha.net/consor/cgi-bin/OC_Exp.php?lng=EN&Expert=249
3	BONE DISORDERS	Osteogenesis imperfecta	Brittle bone disease Glass bone disease Lobstein disease OI Osteopsathyrosis Porak and Durante disease	666	Yes	Autosomal dominant or Autosomal recessive	All ages	No	Clinical guidelines published	1-5 / 10 000	Q78.0	https://www.orpha.net/consor/cgi-bin/OC_Exp.php?lng=EN&Expert=666
4	CARDIOLOGICAL DISORDERS	Familial patent arterial duct* (* Familial patent arterial duct was not considered in our analysis as not posing a diagnostic issue)	na	466729	Yes	Autosomal dominant	Not available	Yes	Drug with a MA	Not available	na	https://www.orpha.net/consor/cgi-bin/OC_Exp.php?lng=EN&Expert=466729
5	CARDIOLOGICAL DISORDERS	Hypertrophic cardiomyopathy	na	217569	Partially	na	Not available	No	Clinical guidelines published	Not available	na	https://www.orpha.net/consor/cgi-bin/OC_Exp.php?lng=EN&Expert=217569
6	CARDIOLOGICAL DISORDERS	Pulmonary valve agenesis	Absent pulmonary valve syndrome Congenital absence of the pulmonary valve PVA	982	No	Not applicable	Infancy, Neonatal	No	Clinical guidelines published	Not available	Q22.2	https://www.orpha.net/consor/cgi-bin/OC_Exp.php?lng=EN&Expert=982
7	CONGENITAL IMMUNOLOGICAL DISORDERS	Adenosine monophosphate deaminase deficiency	AMP deaminase deficiency Myoadenylate deaminase deficiency	45	Yes	Autosomal recessive	All ages	No	Drug with a MA	Not available	G71.3	https://www.orpha.net/consor/cgi-bin/OC_Exp.php?lng=EN&Expert=45
8	CONGENITAL IMMUNOLOGICAL DISORDERS	Agammaglobulinemia	na	183669	Yes	na	Not available	No	Drug with a MA	1-9 / 1 000 000		https://www.orpha.net/consor/cgi-bin/OC_Exp.php?lng=EN&Expert=183669
9	CONGENITAL IMMUNOLOGICAL DISORDERS	Cyclic neutropenia	na	2686	Yes	Autosomal dominant	All ages	No	Drug with a MA	1-9 / 1 000 000	D70	https://www.orpha.net/consor/cgi-bin/OC_Exp.php?lng=EN&Expert=2686
10	CONGENITAL IMMUNOLOGICAL DISORDERS	Lysosomal acid lipase deficiency	LAL deficiency	275761	Yes	Autosomal recessive	Childhood	No	Drug with a MA	1-9 / 100 000	E75.5	https://www.orpha.net/consor/cgi-bin/OC_Exp.php?lng=EN&Expert=275761
11	CONGENITAL IMMUNOLOGICAL DISORDERS	Recurrent infections associated with rare immunoglobulin isotypes deficiency	IgG subclass deficiency with IgA subclass deficiency Isolated IgG subclass deficiency Kappa-chain deficiency Selective IgG subclass deficiency	183675	No	na	Childhood	No	Drug with a MA	Not available	na	https://www.orpha.net/consor/cgi-bin/OC_Exp.php?lng=EN&Expert=183675
12	CONGENITAL IMMUNOLOGICAL DISORDERS	Severe combined immunodeficiency	SCID	183660	Yes	Autosomal recessive	Infancy, Neonatal	No	Drug with a MA	1-9 / 1 000 000	D81.3	https://www.orpha.net/consor/cgi-bin/OC_Exp.php?lng=EN&Expert=183660
13	CONGENITAL IMMUNOLOGICAL DISORDERS	Severe congenital neutropenia	na	42738	Yes	Autosomal dominant or Autosomal recessive or X-linked recessive	Childhood	No	Drug with a MA	<1 / 1 000 000	D70	https://www.orpha.net/consor/cgi-bin/OC_Exp.php?lng=EN&Expert=42738
14	DERMATOLOGICAL DISORDERS	Dermatitis herpetiformis	Duhring-Brocq disease	1656	No	na	All ages	No	Clinical guidelines published	1-5 / 10 000	L13.0	https://www.orpha.net/consor/cgi-bin/OC_Exp.php?lng=EN&Expert=1656
15	DERMATOLOGICAL DISORDERS	Dermatomyositis	Adult dermatomyositis	221	No	na	All ages	No	Clinical guidelines published	1-9 / 100 000	M33.0 M33.1	https://www.orpha.net/consor/cgi-bin/OC_Exp.php?lng=EN&Expert=221
16	DERMATOLOGICAL DISORDERS	Juvenile dermatomyositis	Juvenile DM	93672	No	na	Infancy, Childhood, Adolescent	No	Clinical guidelines published	Not available	M33.0	https://www.orpha.net/consor/cgi-bin/OC_Exp.php?lng=EN&Expert=93672
17	DERMATOLOGICAL DISORDERS	Neonatal dermatomyositis	Neonatal DM	398117	No	na	Neonatal	No	Clinical guidelines published	<1 / 1 000 000	M33.1	https://www.orpha.net/consor/cgi-bin/OC_Exp.php?lng=EN&Expert=398117
18	DERMATOLOGICAL DISORDERS	Epidermolysis bullosa acquisita	Acquired epidermolysis bullosa	46487	No	na	Infancy, Childhood, Adolescent, Adult, Elderly	No	Clinical guidelines published	Not available	L12.3	https://www.orpha.net/consor/cgi-bin/OC_Exp.php?lng=EN&Expert=46487
19	DERMATOLOGICAL DISORDERS	Hypohidrotic ectodermal dysplasia	Anhidrotic ectodermal dysplasia HED	238468	Yes	Autosomal dominant or Autosomal recessive or X-linked recessive	Infancy, Neonatal	No	Clinical guidelines under writing (FIMARAD)	1-9 / 100 000	Q82.4	https://www.orpha.net/consor/cgi-bin/OC_Exp.php?lng=EN&Expert=238468
20	DERMATOLOGICAL DISORDERS	Incontinentia pigmenti	Bloch-Siemens syndrome Bloch-Sulzberger syndrome	464	Yes	X-linked dominant	Neonatal	No	Clinical guidelines under writing (FIMARAD)	1-9 / 1 000 000	Q82.3	https://www.orpha.net/consor/cgi-bin/OC_Exp.php?lng=EN&Expert=464
21	DERMATOLOGICAL DISORDERS	Linear IgA dermatosis	na	46488	No	na	All ages	No	Clinical guidelines published	Not available	L10.8	https://www.orpha.net/consor/cgi-bin/OC_Exp.php?lng=EN&Expert=46488
22	DERMATOLOGICAL DISORDERS	Neurofibromatosis type 1	NF1 Von Recklinghausen disease	636	Yes	Autosomal dominant	Infancy, Neonatal	No	Clinical guidelines published	1-5 / 10 000	Q85.0	https://www.orpha.net/consor/cgi-bin/OC_Exp.php?lng=EN&Expert=636
23	DERMATOLOGICAL DISORDERS	Partial deep dermal and full thickness burns	na	90076	No	na	Not available	No	Drug with a MA	1-5 / 10 000	T30.3	https://www.orpha.net/consor/cgi-bin/OC_Exp.php?lng=EN&Expert=90076
24	DERMATOLOGICAL DISORDERS	-	-	-	No	Not applicable	All ages	No	Clinical guidelines published	1-9 / 1 000 000	L10.0	-
25	DERMATOLOGICAL DISORDERS	Stevens-Johnson syndrome	Dermatostomatitis, Stevens Johnson type	36426	No	na	All ages	No	Clinical guidelines published	Not available	L51.1	https://www.orpha.net/consor/cgi-bin/OC_Exp.php?lng=EN&Expert=36426
26	DERMATOLOGICAL DISORDERS	Toxic epidermal necrolysis	Lyell syndrome	537	No	Not applicable	All ages	No	Clinical guidelines published	Not available	L51.2	https://www.orpha.net/consor/cgi-bin/OC_Exp.php?lng=EN&Expert=537
27	DERMATOLOGICAL DISORDERS	Xeroderma pigmentosum	XP	910	Yes	Autosomal recessive	All ages	No	Clinical guidelines published	Not available	Q82.1	https://www.orpha.net/consor/cgi-bin/OC_Exp.php?lng=EN&Expert=910
28	DEVELOPMENTAL DISORDERS	22q11.2 deletion syndrome	22q11DS CATCH 22 Cayler cardiofacial syndrome Conotruncal anomaly face syndrome DiGeorge sequence DiGeorge syndrome Microdeletion 22q11.2 Monosomy 22q11 Sedlackova syndrome Shprintzen syndrome Takao syndrome Velocardiofacial syndrome	567	Yes	Autosomal dominant or Not applicable or Unknown	Neonatal	No	Clinical guidelines published	Not available	D82.1	https://www.orpha.net/consor/cgi-bin/OC_Exp.php?lng=EN&Expert=567
29	DEVELOPMENTAL DISORDERS	Allan-Herndon-Dudley syndrome	AHDS MCT8 deficiency Monocarboxylate transporter 8 deficiency X-linked intellectual disability-hypotonia syndrome	59	Yes	X-linked recessive	Neonatal, Infancy	No	Clinical guidelines under writing (DéfiScience / BRAIN-TEAM)	<1 / 1 000 000	G31.8	https://www.orpha.net/consor/cgi-bin/OC_Exp.php?lng=EN&Expert=59
30	DEVELOPMENTAL DISORDERS	Alström syndrome	na	64	Yes	Autosomal recessive	Infancy, Neonatal, Childhood, Adolescent, Adult	No	Clinical guidelines under writing (SENSGENE)	1-9 / 1 000 000	Q87.8	https://www.orpha.net/consor/cgi-bin/OC_Exp.php?lng=EN&Expert=64
31	DEVELOPMENTAL DISORDERS	Angelman syndrome	na	72	Yes	na	Infancy	No	Clinical guidelines under writing (DéfiScience)	1-9 / 100 000	Q93.5	https://www.orpha.net/consor/cgi-bin/OC_Exp.php?lng=EN&Expert=72
32	DEVELOPMENTAL DISORDERS	Bardet-Biedl syndrome	BBS	110	Yes	Oligogenic or Autosomal recessive	Infancy, Neonatal, Antenatal	No	Clinical guidelines published	1-9 / 1 000 000	Q87.8	https://www.orpha.net/consor/cgi-bin/OC_Exp.php?lng=EN&Expert=110
33	DEVELOPMENTAL DISORDERS	Borjeson-Forssman-Lehmann syndrome	BFLS Intellectual disability-epilepsy-endocrine disorders syndrome	127	Yes	X-linked recessive	Neonatal	No	Clinical guidelines under writing (DéfiScience)	<1 / 1 000 000	Q87.8	https://www.orpha.net/consor/cgi-bin/OC_Exp.php?lng=EN&Expert=127
34	DEVELOPMENTAL DISORDERS	Cardiofaciocutaneous syndrome	CFC syndrome	1340	Yes	Autosomal dominant	Antenatal, Neonatal	No	Clinical guidelines published	Not available	Q87.8	https://www.orpha.net/consor/cgi-bin/OC_Exp.php?lng=EN&Expert=1340
35	DEVELOPMENTAL DISORDERS	Christianson syndrome	X-linked Angelman-like syndrome X-linked intellectual disability, South African type X-linked intellectual disability-craniofacial dysmorphism-epilepsy-ophthalmoplegia-cerebellar atrophy syndrome	85278	Yes	X-linked dominant	Infancy, Neonatal	No	Clinical guidelines under writing (DéfiScience)	<1 / 1 000 000	Q87.8	https://www.orpha.net/consor/cgi-bin/OC_Exp.php?lng=EN&Expert=85278
36	DEVELOPMENTAL DISORDERS	Classic glucose transporter type 1 deficiency syndrome	Classic GLUT1 deficiency syndrome Classic GLUT1-DS De Vivo disease Encephalopathy due to GLUT1 deficiency	71277	Yes	Autosomal dominant or Autosomal recessive	Infancy, Neonatal	No	Drug with an ATU in France	Not available	G93.4	https://www.orpha.net/consor/cgi-bin/OC_Exp.php?lng=EN&Expert=71277
37	DEVELOPMENTAL DISORDERS	Cohen syndrome	na	193	Yes	Autosomal recessive	Infancy, Neonatal	No	Clinical guidelines published	Not available	Q87.8	https://www.orpha.net/consor/cgi-bin/OC_Exp.php?lng=EN&Expert=193
38	DEVELOPMENTAL DISORDERS	Costello syndrome	FCS syndrome Faciocutaneoskeletal syndrome	3071	Yes	Autosomal dominant or Not applicable	Neonatal, Antenatal	No	Clinical guidelines published	Not available	Q87.8	https://www.orpha.net/consor/cgi-bin/OC_Exp.php?lng=EN&Expert=3071
39	DEVELOPMENTAL DISORDERS	Down syndrome* (* Down syndrome was not considered in our analysis as now easily diagnosed)	Trisomy 21	870	Yes	Not applicable	Antenatal, Neonatal	Yes	Clinical guidelines under writing (AnDDI-Rares)	1-5 / 10 000	Q90.0 Q90.1 Q90.2 Q90.9	https://www.orpha.net/consor/cgi-bin/OC_Exp.php?lng=EN&Expert=870
40	DEVELOPMENTAL DISORDERS	Fragile X syndrome	FRAXA syndrome FXS FraX syndrome Martin-Bell syndrome	908	Yes	X-linked dominant	Neonatal, Infancy, Childhood	No	Drug with an ATU in France Clinical guidelines under writing (DéfiScience)	1-5 / 10 000	Q99.2	https://www.orpha.net/consor/cgi-bin/OC_Exp.php?lng=EN&Expert=908
41	DEVELOPMENTAL DISORDERS	Japanese encephalitis	na	79139	No	na	All ages	No	Drug with a MA	Not available	A83.0	https://www.orpha.net/consor/cgi-bin/OC_Exp.php?lng=EN&Expert=79139
42	DEVELOPMENTAL DISORDERS	Kabuki syndrome	Kabuki make-up syndrome Niikawa-Kuroki syndrome	2322	Yes	Autosomal dominant or Not applicable	Infancy, Neonatal	No	Clinical guidelines under writing (AnDDI-Rares)	1-9 / 100 000	Q87.0	https://www.orpha.net/consor/cgi-bin/OC_Exp.php?lng=EN&Expert=2322
43	DEVELOPMENTAL DISORDERS	KBG syndrome	Short stature-facial and skeletal anomalies-intellectual disability-macrodontia syndrome	2332	Yes	Autosomal dominant or Not applicable	Childhood	No	Clinical guidelines under writing (AnDDI-Rares)	<1 / 1 000 000	Q87.8	https://www.orpha.net/consor/cgi-bin/OC_Exp.php?lng=EN&Expert=2332
44	DEVELOPMENTAL DISORDERS	Nail-patella syndrome	Onychoosteodysplasia Turner-Kieser syndrome	2614	Yes	Autosomal dominant	Neonatal, Infancy, Childhood	No	Clinical guidelines under writing (AnDDI-Rares)	1-9 / 100 000	Q87.2	https://www.orpha.net/consor/cgi-bin/OC_Exp.php?lng=EN&Expert=2614
45	DEVELOPMENTAL DISORDERS	Noonan syndrome	na	648	Yes	Autosomal dominant	Infancy, Antenatal, Neonatal	No	Clinical guidelines published	Not available	Q87.1	https://www.orpha.net/consor/cgi-bin/OC_Exp.php?lng=EN&Expert=648
46	DEVELOPMENTAL DISORDERS	Partington syndrome	Partington-Mulley syndrome X-linked intellectual disability-dystonia-dysarthria syndrome	94083	Yes	X-linked recessive	Childhood	No	Clinical guidelines under writing (DéfiScience)	<1 / 1 000 000	na	https://www.orpha.net/consor/cgi-bin/OC_Exp.php?lng=EN&Expert=94083
47	DEVELOPMENTAL DISORDERS	Pendred syndrome	Goiter-deafness syndrome	705	Yes	Autosomal recessive	Infancy, Neonatal	No	Clinical guidelines under writing (FIRENDO)	1-9 / 100 000	E07.1	https://www.orpha.net/consor/cgi-bin/OC_Exp.php?lng=EN&Expert=705
48	DEVELOPMENTAL DISORDERS	Prader-Willi syndrome	Prader-Labhart-Willi syndrome	739	Yes	Autosomal dominant or Not applicable	Neonatal, Antenatal	No	Drug with a MA Clinical guidelines published	1-9 / 100 000	Q87.1	https://www.orpha.net/consor/cgi-bin/OC_Exp.php?lng=EN&Expert=739
49	DEVELOPMENTAL DISORDERS	Renpenning syndrome	X-linked intellectual disability due to PQBP1 mutations X-linked intellectual disability, Renpenning type	3242	Yes	X-linked recessive	Infancy, Neonatal	No	Clinical guidelines under writing (DéfiScience)	<1 / 1 000 000	Q87.5	https://www.orpha.net/consor/cgi-bin/OC_Exp.php?lng=EN&Expert=3242
50	DEVELOPMENTAL DISORDERS	Rett syndrome	na	778	Yes	X-linked dominant	Infancy, Neonatal	No	Clinical guidelines published	1-9 / 100 000	F84.2	https://www.orpha.net/consor/cgi-bin/OC_Exp.php?lng=EN&Expert=778
51	DEVELOPMENTAL DISORDERS	Rubinstein-Taybi syndrome	Broad thumb-hallux syndrome Broad thumbs-halluces syndrome	783	Yes	Autosomal dominant or Unknown	Neonatal, Antenatal	No	Clinical guidelines published	1-9 / 100 000	Q87.2	https://www.orpha.net/consor/cgi-bin/OC_Exp.php?lng=EN&Expert=783
52	DEVELOPMENTAL DISORDERS	Syndrome oro-facio-digital type 1	OFD1 OFDI OFDS1 OFDSI Syndrome de Papillon-Léage-Psaume	2750	Yes	X-linked dominant or Not applicable	Infancy, Neonatal	No	Clinical guidelines under writing (AnDDI-Rares)	Not available	Q87.0	https://www.orpha.net/consor/cgi-bin/OC_Exp.php?lng=EN&Expert=2750
53	DEVELOPMENTAL DISORDERS	Trisomy Xq28	Distal duplication Xq Telomeric duplication Xq	1762	Yes	na	Neonatal, Antenatal	No	Clinical guidelines under writing (AnDDI-Rares)	<1 / 1 000 000	Q99.8	https://www.orpha.net/consor/cgi-bin/OC_Exp.php?lng=EN&Expert=1762
54	DEVELOPMENTAL DISORDERS	Williams syndrome	Deletion 7q11.23 Monosomy 7q11.23 Williams-Beuren syndrome	904	Yes	na	Neonatal, Antenatal	No	Clinical guidelines published	Not available	Q87.8	https://www.orpha.net/consor/cgi-bin/OC_Exp.php?lng=EN&Expert=904
55	DEVELOPMENTAL DISORDERS	Wolfram syndrome	DIDMOAD syndrome Diabetes insipidus-diabetes mellitus-optic atrophy-deafness syndrome	3463	Yes	Autosomal recessive	Childhood, Adolescent, Adult	No	Clinical guidelines under writing (SENSGENE)	1-9 / 1 000 000	E13.8	https://www.orpha.net/consor/cgi-bin/OC_Exp.php?lng=EN&Expert=3463
56	ENDOCRINE DISORDERS	Acromegaly	na	963	No	na	Elderly, Adolescent, Childhood, Infancy, Adult	No	Drug with a MA Clinical guidelines under writing (FIRENDO)	1-9 / 100 000	E22.0	https://www.orpha.net/consor/cgi-bin/OC_Exp.php?lng=EN&Expert=963
57	ENDOCRINE DISORDERS	Androgen insensitivity syndrome	AIS Androgen resistance syndrome Goldberg-Maxwell syndrome Morris syndrome Testicular feminization syndrome	754	Yes	X-linked recessive	Neonatal, Antenatal	No	Clinical guidelines under writing (FIRENDO)	Not available	E34.5	https://www.orpha.net/consor/cgi-bin/OC_Exp.php?lng=EN&Expert=754
58	ENDOCRINE DISORDERS	Congenital adrenal hyperplasia	CAH	418	Yes	Autosomal recessive	All ages	No	Clinical guidelines published	1-9 / 100 000	E25.0	https://www.orpha.net/consor/cgi-bin/OC_Exp.php?lng=EN&Expert=418
59	ENDOCRINE DISORDERS	Congenital hypogonadotropic hypogonadism	na	174590	Yes	Autosomal dominant or Autosomal recessive or X-linked recessive	Infancy, Neonatal	No	Drug with a MA	1-5 / 10 000	E23.0	https://www.orpha.net/consor/cgi-bin/OC_Exp.php?lng=EN&Expert=174590
60	ENDOCRINE DISORDERS	Cushing disease	Corticotroph pituitary adenoma Pituitary corticotroph micro-adenoma Pituitary-dependent Cushing syndrome	96253	No	na	Adult	No	Drug with a MA	1-9 / 100 000	D35.2 E24.0	https://www.orpha.net/consor/cgi-bin/OC_Exp.php?lng=EN&Expert=96253
61	ENDOCRINE DISORDERS	Cushing syndrome	Cushing's syndrome Hyperadrenocorticism Hypercortisolism	553	No	Autosomal dominant or Not applicable	All ages	No	Drug with a MA Clinical guidelines published	1-9 / 100 000	E24.0 E24.1 E24.2 E24.3 E24.4 E24.8 E24.9	https://www.orpha.net/consor/cgi-bin/OC_Exp.php?lng=EN&Expert=553
62	ENDOCRINE DISORDERS	Familial hyperthyroidism due to mutations in TSH receptor	Familial non-immune hyperthyroidism Resistance to thyroid stimulating hormone	424	Yes	Autosomal dominant	All ages	No	Clinical guidelines under writing (FIRENDO)	Not available	E05.8	https://www.orpha.net/consor/cgi-bin/OC_Exp.php?lng=EN&Expert=424
63	ENDOCRINE DISORDERS	Growth delay due to insulin-like growth factor type 1 deficiency	Growth delay-deafness-intellectual disability syndrome IGF-1 deficiency Primary insulin-like growth factor deficiency	73272	Yes	Autosomal recessive	Infancy, Neonatal	No	Drug with a MA	<1 / 1 000 000	E34.3	https://www.orpha.net/consor/cgi-bin/OC_Exp.php?lng=EN&Expert=73272
64	ENDOCRINE DISORDERS	Klinefelter syndrome (Non rare in Europe)	47,XXY syndrome	484	Yes	na	Not available	No	Clinical guidelines under writing (FIRENDO)	Not available	na	https://www.orpha.net/consor/cgi-bin/OC_Exp.php?lng=EN&Expert=484
65	ENDOCRINE DISORDERS	Neonatal diabetes mellitus	NDM	224	No	Autosomal dominant or Autosomal recessive or Not applicable	Infancy, Neonatal	No	Drug with an ATU in France	1-9 / 1 000 000	P70.2	https://www.orpha.net/consor/cgi-bin/OC_Exp.php?lng=EN&Expert=224
66	ENDOCRINE DISORDERS	Non-acquired isolated growth hormone deficiency	Congenital IGHD Congenital isolated GH deficiency Congenital isolated growth hormone deficiency	631	Yes	Autosomal dominant or Autosomal recessive or X-linked recessive	Neonatal	No	Drug with a MA	1-5 / 10 000		https://www.orpha.net/consor/cgi-bin/OC_Exp.php?lng=EN&Expert=631
67	ENDOCRINE DISORDERS	Acquired premature ovarian failure	na	95709	No	na	Not available	No	Clinical guidelines under writing (FIRENDO)	Not available	E28.8	https://www.orpha.net/consor/cgi-bin/OC_Exp.php?lng=EN&Expert=95709
68	ENDOCRINE DISORDERS	Non-acquired premature ovarian failure	na	95710	Partially	na	Not available	No	Clinical guidelines under writing (FIRENDO)	Not available	E28.3	https://www.orpha.net/consor/cgi-bin/OC_Exp.php?lng=EN&Expert=95710
69	ENDOCRINE DISORDERS	Primary adrenal insufficiency	na	101958	No	na	Not available	No	Drug with a MA	1-5 / 10 000	na	https://www.orpha.net/consor/cgi-bin/OC_Exp.php?lng=EN&Expert=101958
70	ENDOCRINE DISORDERS	Rare hypoparathyroidism	na	181405	Yes	na	Not available	No	Drug with a MA Clinical guidelines published	Not available		https://www.orpha.net/consor/cgi-bin/OC_Exp.php?lng=EN&Expert=181405
71	ENDOCRINE DISORDERS	Generalized resistance to thyroid hormone	Deafness-thyroid hormone resistance syndrome Refetoff syndrome	3221	Yes	na	Neonatal, Infancy	No	Clinical guidelines under writing (FIRENDO)	Not available	E07.8	https://www.orpha.net/consor/cgi-bin/OC_Exp.php?lng=EN&Expert=3221
72	ENDOCRINE DISORDERS	Peripheral resistance to thyroid hormones	na	97927	Yes	Autosomal dominant	Infancy, Neonatal	No	Clinical guidelines under writing (FIRENDO)	1-9 / 100 000	E03.1	https://www.orpha.net/consor/cgi-bin/OC_Exp.php?lng=EN&Expert=97927
73	ENDOCRINE DISORDERS	Pituitary resistance to thyroid hormone	PRTH Selective pituitary resistance to thyroid hormone	165994	Yes	Autosomal dominant	Not available	No	Clinical guidelines under writing (FIRENDO)	Not available	E05.8	https://www.orpha.net/consor/cgi-bin/OC_Exp.php?lng=EN&Expert=165994
74	ENDOCRINE DISORDERS	Turner syndrome	45,X syndrome 45,X/46,XX syndrome	881	Yes	na	Infancy, Neonatal, Antenatal, Childhood	No	Drug with a MA Clinical guidelines published	1-5 / 10 000	Q96.0 Q96.1 Q96.2 Q96.3 Q96.4 Q96.8 Q96.9	https://www.orpha.net/consor/cgi-bin/OC_Exp.php?lng=EN&Expert=881
75	GASTROLOGICAL DISORDERS	Short bowel syndrome	na	104008	Yes	Congenital form : Autosomal recessive or X-linked recessive	Congenital form : Neonatal, Infancy	No	Drug with a MA Drug with an ATU in France	1-9 / 100 000	na	https://www.orpha.net/consor/cgi-bin/OC_Exp.php?lng=EN&Expert=104008
76	HEMATOLOGICAL DISORDERS	Acquired hemophilia	na	73274	No	na	Adult	No	Drug with a MA	1-9 / 1 000 000	D68.4	https://www.orpha.net/consor/cgi-bin/OC_Exp.php?lng=EN&Expert=73274
77	HEMATOLOGICAL DISORDERS	Autoimmune hemolytic anemia	AHA AIHA	98375	No	na	All ages	No	Clinical guidelines published	1-9 / 100 000	D59.0 D59.1	https://www.orpha.net/consor/cgi-bin/OC_Exp.php?lng=EN&Expert=98375
78	HEMATOLOGICAL DISORDERS	Autoimmune thrombocytopenia	na	71203	No	na	Not available	No	Drug with a MA	1-9 / 1 000 000	D69.3	https://www.orpha.net/consor/cgi-bin/OC_Exp.php?lng=EN&Expert=71203
79	HEMATOLOGICAL DISORDERS	Beta-thalassemia major	Cooley anemia Mediterranean anemia	231214	Yes	Autosomal dominant or Autosomal recessive	Infancy, Childhood	No	Drug with a MA Clinical guidelines published	Not available	D56.1	https://www.orpha.net/consor/cgi-bin/OC_Exp.php?lng=EN&Expert=231214
80	HEMATOLOGICAL DISORDERS	Class I glucose-6-phosphate dehydrogenase deficiency	Class I G6PD deficiency Severe hemolytic anemia due to G6PD deficiency	466026	Yes	X-linked recessive	Neonatal	No	Clinical guidelines published	<1 / 1 000 000	na	https://www.orpha.net/consor/cgi-bin/OC_Exp.php?lng=EN&Expert=466026
81	HEMATOLOGICAL DISORDERS	Congenital factor VII deficiency	Congenital proconvertin deficiency Hypoproconvertinemia	327	Yes	Autosomal recessive	All ages	No	Drug with a MA Clinical guidelines under writing (FIRENDO)	1-9 / 1 000 000	D68.2	https://www.orpha.net/consor/cgi-bin/OC_Exp.php?lng=EN&Expert=327
82	HEMATOLOGICAL DISORDERS	Congenital factor XIII deficiency	Fibrin-stabilizing factor deficiency	331	Yes	Autosomal recessive or Not applicable	All ages	No	Drug with a MA Clinical guidelines under writing (FIRENDO)	<1 / 1 000 000	D68.2	https://www.orpha.net/consor/cgi-bin/OC_Exp.php?lng=EN&Expert=331
83	HEMATOLOGICAL DISORDERS	Autosomal erythropoietic protoporphyria	EPP	79278	Yes	Autosomal dominant or Autosomal recessive	Infancy, Neonatal	No	Drug with a MA	1-9 / 1 000 000	E80.0	https://www.orpha.net/consor/cgi-bin/OC_Exp.php?lng=EN&Expert=79278
84	HEMATOLOGICAL DISORDERS	X-linked erythropoietic protoporphyria	X-linked dominant erythropoietic protoporphyria X-linked dominant protoporphyria XLDPP XLP XLPP	443197	Yes	X-linked dominant	Childhood	No	Drug with a MA	<1 / 1 000 000	E80.0	https://www.orpha.net/consor/cgi-bin/OC_Exp.php?lng=EN&Expert=443197
85	HEMATOLOGICAL DISORDERS	Essential thrombocythemia	ET Essential thrombocytosis	3318	No	na	All ages	No	Drug with a MA	1-5 / 10 000	D47.3	https://www.orpha.net/consor/cgi-bin/OC_Exp.php?lng=EN&Expert=3318
86	HEMATOLOGICAL DISORDERS	Glanzmann thrombasthenia	na	849	Yes	Autosomal recessive	Infancy, Neonatal	No	Drug with a MA Clinical guidelines published	Not available	D69.1	https://www.orpha.net/consor/cgi-bin/OC_Exp.php?lng=EN&Expert=849
87	HEMATOLOGICAL DISORDERS	Hemophilia A	Factor VIII deficiency	98878	Yes	X-linked recessive	Infancy, Neonatal	No	Drug with a MA Clinical guidelines published	1-9 / 100 000	D66	https://www.orpha.net/consor/cgi-bin/OC_Exp.php?lng=EN&Expert=98878
88	HEMATOLOGICAL DISORDERS	Hemophilia B	Christmas disease Factor IX deficiency	98879	Yes	X-linked recessive	Infancy, Neonatal	No	Drug with a MA Clinical guidelines published	1-9 / 100 000	D67	https://www.orpha.net/consor/cgi-bin/OC_Exp.php?lng=EN&Expert=98879
89	HEMATOLOGICAL DISORDERS	Hereditary combined deficiency of vitamin K-dependent clotting factors	Hereditary combined deficiency of factors II, VII, IX and X	98434	Yes	Autosomal recessive	Infancy, Neonatal	No	Drug with a MA	<1 / 1 000 000	D68.2	https://www.orpha.net/consor/cgi-bin/OC_Exp.php?lng=EN&Expert=98434
90	HEMATOLOGICAL DISORDERS	Hereditary thrombophilia due to congenital antithrombin deficiency	Hereditary thrombophilia due to congenital antithrombin 3 deficiency	82	Yes	na	Adolescent, Adult	No	Drug with a MA	1-5 / 10 000	D68.5	https://www.orpha.net/consor/cgi-bin/OC_Exp.php?lng=EN&Expert=82
91	HEMATOLOGICAL DISORDERS	Hypoplasminogenemia	Plasminogen deficiency type 1	722	Yes	Autosomal recessive or Not applicable	All ages	No	Drug with an ATU in France	1-9 / 1 000 000	L90.5	https://www.orpha.net/consor/cgi-bin/OC_Exp.php?lng=EN&Expert=722
92	HEMATOLOGICAL DISORDERS	Immune thrombocytopenic purpura	ITP Immune thrombocytopenia Thrombocytopenic purpura, autoimmune	3002	No	na	All ages	No	Drug with a MA Clinical guidelines published	1-5 / 10 000	D69.3	https://www.orpha.net/consor/cgi-bin/OC_Exp.php?lng=EN&Expert=3002
93	HEMATOLOGICAL DISORDERS	Multicentric Castleman disease	MCD Multicentric giant lymph node hyperplasia	93686	No	na	Not available	No	Drug with a MA	Not available	D36.0	https://www.orpha.net/consor/cgi-bin/OC_Exp.php?lng=EN&Expert=93686
94	HEMATOLOGICAL DISORDERS	Paroxysmal nocturnal hemoglobinuria	Marchiafava-Micheli disease PNH	447	Yes	na	All ages	No	Drug with a MA	1-9 / 100 000	D59.5	https://www.orpha.net/consor/cgi-bin/OC_Exp.php?lng=EN&Expert=447
95	HEMATOLOGICAL DISORDERS	Polycythemia vera	Acquired primary erythrocytosis Osler-Vaquez disease PV Polycythemia rubra vera Vaquez disease	729	No	Not applicable	All ages	No	Drug with a MA	1-5 / 10 000	D45	https://www.orpha.net/consor/cgi-bin/OC_Exp.php?lng=EN&Expert=729
96	HEMATOLOGICAL DISORDERS	Primary myelofibrosis	Agnogenic myeloid metaplasia Idiopathic myelofibrosis Myelofibrosis with myeloid metaplasia Osteomyelofibrosis	824	No	na	Adult	No	Drug with a MA	1-9 / 100 000	D47.4	https://www.orpha.net/consor/cgi-bin/OC_Exp.php?lng=EN&Expert=824
97	HEMATOLOGICAL DISORDERS	Rare acquired aplastic anemia	na	164823	No	na	Not available	No	Drug with a MA	Not available		https://www.orpha.net/consor/cgi-bin/OC_Exp.php?lng=EN&Expert=164823
98	HEMATOLOGICAL DISORDERS	Rare hemorrhagic disorder due to a constitutional thrombocytopenia	Rare bleeding disorder due to a constitutional thrombocytopenia Rare bleeding disorder due to a quantitative platelet defect Rare coagulopathy due to a constitutional thrombocytopenia Rare coagulopathy due to a quantitative platelet defect Rare hemorrhagic disorder due to a quantitative platelet defect	275729	Yes	na	Not available	No	Drug with a MA	Not available	na	https://www.orpha.net/consor/cgi-bin/OC_Exp.php?lng=EN&Expert=275729
99	HEMATOLOGICAL DISORDERS	Severe hereditary thrombophilia due to congenital protein C deficiency	Autosomal recessive thrombophilia due to PC deficiency Autosomal recessive thrombophilia due to congenital protein C deficiency	745	Yes	Autosomal recessive or Autosomal dominant	Neonatal, Childhood	No	Drug with a MA	1-9 / 1 000 000	D68.2	https://www.orpha.net/consor/cgi-bin/OC_Exp.php?lng=EN&Expert=745
100	HEMATOLOGICAL DISORDERS	Sickle cell anemia	Sickle cell disease	232	Yes	Autosomal recessive	All ages	No	Drug with a MA Clinical guidelines published	1-5 / 10 000	D57.0 D57.1 D57.2	https://www.orpha.net/consor/cgi-bin/OC_Exp.php?lng=EN&Expert=232
101	HEMATOLOGICAL DISORDERS	Von Willebrand disease	Hereditary von Willebrand disease	903	Yes	Autosomal dominant or Autosomal recessive	All ages	No	Drug with a MA Clinical guidelines under writing (FIRENDO)	1-5 / 10 000	D68.0	https://www.orpha.net/consor/cgi-bin/OC_Exp.php?lng=EN&Expert=903
102	HEPATOLOGICAL DISORDERS	Alpha-1-antitrypsin deficiency	na	60	Yes	Autosomal recessive	All ages	No	Drug with a MA	1-5 / 10 000	E88.0	https://www.orpha.net/consor/cgi-bin/OC_Exp.php?lng=EN&Expert=60
103	HEPATOLOGICAL DISORDERS	Biliary atresia and associated disorders	na	498345	No	na	Not available	No	Clinical guidelines under writing (FILFOIE)	Not available	na	https://www.orpha.net/consor/cgi-bin/OC_Exp.php?lng=EN&Expert=498345
104	HEPATOLOGICAL DISORDERS	Congenital bile acid synthesis defect type 1	3-beta-hydroxy-delta-5-C27-steroid oxidoreductase deficiency BASD1	79301	Yes	Autosomal recessive	Infancy, Neonatal	No	Drug with a MA Drug with an ATU in France	<1 / 1 000 000	K76.8	https://www.orpha.net/consor/cgi-bin/OC_Exp.php?lng=EN&Expert=79301
105	HEPATOLOGICAL DISORDERS	Congenital bile acid synthesis defect type 2	BASD2 Cholestasis with delta(4)-3-oxosteroid 5-beta-reductase deficiency	79303	Yes	Autosomal recessive	Infancy, Neonatal	No	Drug with a MA Drug with an ATU in France	Not available	K76.8	https://www.orpha.net/consor/cgi-bin/OC_Exp.php?lng=EN&Expert=79303
106	HEPATOLOGICAL DISORDERS	Congenital bile acid synthesis defect type 4	2-methylacyl-CoA racemase deficiency AMACR deficiency Alpha-methyl-acyl-CoA racemase deficiency BASD4 Liver disease-retinitis pigmentosa-polyneuropathy-epilepsy syndrome	79095	Yes	Autosomal recessive	All ages	No	Drug with a MA Drug with an ATU in France	<1 / 1 000 000	K76.8	https://www.orpha.net/consor/cgi-bin/OC_Exp.php?lng=EN&Expert=79095
107	HEPATOLOGICAL DISORDERS	Familial intrahepatic cholestasis	na	284385	Yes	na	Not available	No	Drug with a MA	Not available		https://www.orpha.net/consor/cgi-bin/OC_Exp.php?lng=EN&Expert=284385
108	HEPATOLOGICAL DISORDERS	Hepatic veno-occlusive disease	Sinusoidal obstruction syndrome	890	No	Not applicable	All ages	No	Drug with a MA	1-5 / 10 000	K76.5	https://www.orpha.net/consor/cgi-bin/OC_Exp.php?lng=EN&Expert=890
109	HEPATOLOGICAL DISORDERS	Primary biliary cholangitis	Hanot syndrome PBC Primary biliary cirrhosis	186	No	na	Adolescent, Adult, Elderly	No	Drug with a MA Drug with an ATU in France	1-5 / 10 000	K74.3	https://www.orpha.net/consor/cgi-bin/OC_Exp.php?lng=EN&Expert=186
110	INBORN ERRORS OF METABOLISM	Alkaptonuria	Hereditary ochronosis Homogentisic acid oxidase deficiency	56	Yes	Autosomal recessive	Adult, Infancy	No	Drug with an ATU in France	1-9 / 1 000 000	E70.2	https://www.orpha.net/consor/cgi-bin/OC_Exp.php?lng=EN&Expert=56
111	INBORN ERRORS OF METABOLISM	Argininemia	Arginase deficiency Hyperargininemia	90	Yes	Autosomal recessive	Infancy, Childhood	No	Drug with a MA	<1 / 1 000 000	E72.2	https://www.orpha.net/consor/cgi-bin/OC_Exp.php?lng=EN&Expert=90
112	INBORN ERRORS OF METABOLISM	Argininosuccinic aciduria	ASA deficiency ASL deficiency Argininosuccinase deficiency Argininosuccinatelyase deficiency Argininosuccinic acid lyase deficiency	23	Yes	Autosomal recessive	Neonatal, All ages	No	Drug with a MA Drug with an ATU in France	1-9 / 100 000	E72.2	https://www.orpha.net/consor/cgi-bin/OC_Exp.php?lng=EN&Expert=23
113	INBORN ERRORS OF METABOLISM	Carbamoyl-phosphate synthetase 1 deficiency	CPS1 deficiency CPS1D Carbamoyl-phosphate synthetase I deficiency Carbamoyl-phosphate synthetase deficiency	147	Yes	Autosomal recessive	Neonatal, All ages	No	Drug with a MA Drug with an ATU in France	1-9 / 1 000 000	E72.2	https://www.orpha.net/consor/cgi-bin/OC_Exp.php?lng=EN&Expert=147
114	INBORN ERRORS OF METABOLISM	Citrullinemia type I	ASS deficiency Argininosuccinate synthase deficiency Argininosuccinate synthetase deficiency Argininosuccinic acid synthase deficiency Argininosuccinic acid synthetase deficiency	247525	Yes	Autosomal recessive	All ages	No	Drug with a MA Drug with an ATU in France	1-9 / 100 000	E72.2	https://www.orpha.net/consor/cgi-bin/OC_Exp.php?lng=EN&Expert=247525
115	INBORN ERRORS OF METABOLISM	Classic homocystinuria	Cystathionine beta-synthase deficiency Homocystinuria due to cystathionine beta-synthase deficiency	394	Yes	Autosomal recessive	Childhood	No	Drug with a MA	1-9 / 100 000	E72.1	https://www.orpha.net/consor/cgi-bin/OC_Exp.php?lng=EN&Expert=394
116	INBORN ERRORS OF METABOLISM	Classic organic aciduria	na	79163	Yes	na	Not available	No	Drug with a MA	Not available		https://www.orpha.net/consor/cgi-bin/OC_Exp.php?lng=EN&Expert=79163
117	INBORN ERRORS OF METABOLISM	Combined malonic and methylmalonic acidemia	CMAMMA Combined malonic and methylmalonic aciduria	289504	Yes	Autosomal dominant or Autosomal recessive	All ages	No	Drug with a MA	Not available	E71.1	https://www.orpha.net/consor/cgi-bin/OC_Exp.php?lng=EN&Expert=289504
118	INBORN ERRORS OF METABOLISM	Congenital isolated hyperinsulinism	CHI PHHI Persistent hyperinsulinemic hypoglycemia of infancy	657	Yes	Autosomal dominant or Autosomal recessive	Childhood, Neonatal, Infancy	No	Clinical guidelines under writing (G2M)	1-9 / 100 000	E16.1	https://www.orpha.net/consor/cgi-bin/OC_Exp.php?lng=EN&Expert=657
119	INBORN ERRORS OF METABOLISM	Congenital sucrase-isomaltase deficiency	CSID Congenital sucrase-isomaltose malabsorption Congenital sucrose intolerance Disaccharide intolerance	35122	Yes	Autosomal recessive	Childhood	No	Drug with an ATU in France	1-5 / 10 000	E74.3	https://www.orpha.net/consor/cgi-bin/OC_Exp.php?lng=EN&Expert=35122
120	INBORN ERRORS OF METABOLISM	Fabry disease	Alpha-galactosidase A deficiency Anderson-Fabry disease Angiokeratoma corporis diffusum Diffuse angiokeratoma FD	324	Yes	X-linked recessive	Childhood	No	Drug with a MA Clinical guidelines published	1-5 / 10 000	E75.2	https://www.orpha.net/consor/cgi-bin/OC_Exp.php?lng=EN&Expert=324
121	INBORN ERRORS OF METABOLISM	Familial chylomicronemia syndrome	na	444490	Yes	Autosomal recessive	Childhood, Adult, Infancy, Adolescent	No	Drug with a MA Drug with an ATU in France	1-9 / 100 000	E78.3	https://www.orpha.net/consor/cgi-bin/OC_Exp.php?lng=EN&Expert=444490
122	INBORN ERRORS OF METABOLISM	Gaucher disease	Acid beta-glucosidase deficiency Glucocerebrosidase deficiency	355	Yes	Autosomal recessive	All ages	No	Drug with a MA Drug with an ATU in France Clinical guidelines published	1-9 / 100 000	E75.2	https://www.orpha.net/consor/cgi-bin/OC_Exp.php?lng=EN&Expert=355
123	INBORN ERRORS OF METABOLISM	Homozygous familial hypercholesterolemia	HoFH	391665	Yes	Autosomal recessive	Not available	No	Drug with a MA	1-9 / 1 000 000	E78.0	https://www.orpha.net/consor/cgi-bin/OC_Exp.php?lng=EN&Expert=391665
124	INBORN ERRORS OF METABOLISM	Hyperammonemia due to N-acetylglutamate synthase deficiency	NAGS deficiency	927	Yes	Autosomal recessive	All ages	No	Drug with a MA Drug with an ATU in France	<1 / 1 000 000	E72.2	https://www.orpha.net/consor/cgi-bin/OC_Exp.php?lng=EN&Expert=927
125	INBORN ERRORS OF METABOLISM	Hypercholesterolemia due to cholesterol 7alpha-hydroxylase deficiency	na	209902	Yes	Semi-dominant	Adult	No	Drug with a MA	<1 / 1 000 000	E78.0	https://www.orpha.net/consor/cgi-bin/OC_Exp.php?lng=EN&Expert=209902
126	INBORN ERRORS OF METABOLISM	Hyperimmunoglobulinemia D with periodic fever	HIDS Hyper-IgD syndrome Hyperimmunoglobinemia D with recurrent fever Hyperimmunoglobulinemia D syndrome Partial mevalonate kinase deficiency	343	Yes	Autosomal recessive	Infancy	No	Clinical guidelines published	Not available	E85.0	https://www.orpha.net/consor/cgi-bin/OC_Exp.php?lng=EN&Expert=343
127	INBORN ERRORS OF METABOLISM	Hyperornithinemia-hyperammonemia-homocitrullinuria syndrome	HHH syndrome ORNT1 deficiency Ornithine carrier deficiency Ornithine translocase deficiency Triple H syndrome	415	Yes	Autosomal recessive	Childhood, Adolescent, Adult, Neonatal, Infancy	No	Drug with a MA Drug with an ATU in France	1-5 / 10 000	E72.4	https://www.orpha.net/consor/cgi-bin/OC_Exp.php?lng=EN&Expert=415
128	INBORN ERRORS OF METABOLISM	Hyperphenylalaninemia due to tetrahydrobiopterin deficiency	Hyperphenylalaninemia due to BH4 deficiency Non-phenylketonuric hyperphenylalaninemia	238583	Yes	Autosomal recessive	Neonatal, Infancy	No	Drug with a MA	1-9 / 1 000 000	E70.1	https://www.orpha.net/consor/cgi-bin/OC_Exp.php?lng=EN&Expert=238583
129	INBORN ERRORS OF METABOLISM	Long chain 3-hydroxyacyl-CoA dehydrogenase deficiency	LCHAD deficiency LCHADD Long-chain 3-hydroxyacyl-coenzyme A dehydrogenase deficiency	5	Yes	Autosomal recessive	Infancy, Neonatal	No	Drug with an ATU in France	1-9 / 100 000	E71.3	https://www.orpha.net/consor/cgi-bin/OC_Exp.php?lng=EN&Expert=5
130	INBORN ERRORS OF METABOLISM	Lysinuric protein intolerance	Hyperdibasic aminoaciduria type 2 LPI	470	Yes	na	Infancy, Neonatal	No	Drug with an ATU in France	Not available	E72.0	https://www.orpha.net/consor/cgi-bin/OC_Exp.php?lng=EN&Expert=470
131	INBORN ERRORS OF METABOLISM	Mevalonic aciduria	Complete mevalonate kinase deficiency MVA	29	Yes	Autosomal recessive	Infancy, Neonatal, Childhood	No	Clinical guidelines published	<1 / 1 000 000	E88.8	https://www.orpha.net/consor/cgi-bin/OC_Exp.php?lng=EN&Expert=29
132	INBORN ERRORS OF METABOLISM	Mucopolysaccharidosis type 1	Alpha-L-iduronidase deficiency MPS1 MPSI Mucopolysaccharidosis type I	579	Yes	Autosomal recessive	All ages	No	Drug with a MA Drug with an ATU in France Clinical guidelines published	1-9 / 1 000 000	E76.0	https://www.orpha.net/consor/cgi-bin/OC_Exp.php?lng=EN&Expert=579
133	INBORN ERRORS OF METABOLISM	Mucopolysaccharidosis type 2	Hunter syndrome Iduronate 2-sulfatase deficiency MPS2 MPSII Mucopolysaccharidosis type II	580	Yes	X-linked recessive	Childhood	No	Drug with a MA Clinical guidelines published	1-9 / 1 000 000	E76.1	https://www.orpha.net/consor/cgi-bin/OC_Exp.php?lng=EN&Expert=580
134	INBORN ERRORS OF METABOLISM	Mucopolysaccharidosis type 4A	GALNS deficiency Galactosamine-6-sulfatase deficiency MPS4A MPSIVA Morquio disease type A Mucopolysaccharidosis type IVA N-acetylgalactosamine-6-sulfate sulfatase deficiency	309297	Yes	Autosomal recessive	Childhood	No	Drug with a MA Clinical guidelines published	1-5 / 10 000	E76.2	https://www.orpha.net/consor/cgi-bin/OC_Exp.php?lng=EN&Expert=309297
135	INBORN ERRORS OF METABOLISM	Mucopolysaccharidosis type 6	ARSB deficiency ASB deficiency Arylsulfatase B deficiency MPS6 MPSVI Maroteaux-Lamy disease Mucopolysaccharidosis type VI N-acetylgalactosamine 4-sulfatase deficiency	583	Yes	Autosomal recessive	Childhood	No	Drug with a MA Clinical guidelines published	1-9 / 1 000 000	E76.2	https://www.orpha.net/consor/cgi-bin/OC_Exp.php?lng=EN&Expert=583
136	INBORN ERRORS OF METABOLISM	Mucopolysaccharidosis type 7	Beta-glucuronidase deficiency MPS7 MPSVII Mucopolysaccharidosis type VII Sly disease	584	Yes	Autosomal recessive	Antenatal, Neonatal, Childhood, Infancy, Adolescent	No	Drug with an ATU in France	<1 / 1 000 000	E76.2	https://www.orpha.net/consor/cgi-bin/OC_Exp.php?lng=EN&Expert=584
137	INBORN ERRORS OF METABOLISM	Niemann-Pick disease type B	na	77293	Yes	Autosomal recessive	Childhood	No	Drug with an ATU in France	1-9 / 1 000 000	E75.2	https://www.orpha.net/consor/cgi-bin/OC_Exp.php?lng=EN&Expert=77293
138	INBORN ERRORS OF METABOLISM	Niemann-Pick disease type C	na	646	Yes	Autosomal recessive	All ages	No	Drug with a MA Drug with an ATU in France	1-9 / 100 000	E75.2	https://www.orpha.net/consor/cgi-bin/OC_Exp.php?lng=EN&Expert=646
139	INBORN ERRORS OF METABOLISM	Ornithine transcarbamylase deficiency	OCT deficiency OTC deficiency Ornithine carbamoyltransferase deficiency	664	Yes	X-linked recessive	Neonatal, All ages	No	Drug with a MA Drug with an ATU in France	1-9 / 100 000	E72.4	https://www.orpha.net/consor/cgi-bin/OC_Exp.php?lng=EN&Expert=664
140	INBORN ERRORS OF METABOLISM	Phenylketonuria	PAH deficiency PKU Phenylalanine hydroxylase deficiency	716	Yes	Autosomal recessive	Infancy	No	Clinical guidelines published	1-5 / 10 000	E70.0 E70.1	https://www.orpha.net/consor/cgi-bin/OC_Exp.php?lng=EN&Expert=716
141	INBORN ERRORS OF METABOLISM	Tyrosinemia type 1	FAH deficiency Fumarylacetoacetase deficiency Fumarylacetoacetate hydrolase deficiency Hepatorenal tyrosinemia Tyrosinemia type I	882	Yes	Autosomal recessive	All ages	No	Drug with a MA	<1 / 1 000 000	E70.2	https://www.orpha.net/consor/cgi-bin/OC_Exp.php?lng=EN&Expert=882
142	INBORN ERRORS OF METABOLISM	X-linked creatine transporter deficiency	Creatine transporter deficiency SLC6A8 deficiency	52503	Yes	X-linked recessive or Not applicable	Infancy, Childhood	No	Clinical guidelines under writing (DéfiScience / G2M)	Not available	E72.8	https://www.orpha.net/consor/cgi-bin/OC_Exp.php?lng=EN&Expert=52503
	Infectious diseases (11 RDs) were not considered further in our analysis as posing very different problems than other RDs
143	INFECTIOUS DISEASES	Adenovirus infection in immunocompromised patients	na	91127	No	na	Not available	No	Drug with an ATU in France	1-5 / 10 000	na	https://www.orpha.net/consor/cgi-bin/OC_Exp.php?lng=EN&Expert=91127
144	INFECTIOUS DISEASES	Aspergillosis	na	1163	No	na	All ages	No	Drug with a MA	Not available	B44.0 B44.1 B44.2 B44.7 B44.8 B44.9	https://www.orpha.net/consor/cgi-bin/OC_Exp.php?lng=EN&Expert=1163
145	INFECTIOUS DISEASES	Chromomycosis	Chromoblastomycosis	182	No	na	Not available	No	Drug with a MA	Not available	B43.0 B43.1 B43.2 B43.8 B43.9	https://www.orpha.net/consor/cgi-bin/OC_Exp.php?lng=EN&Expert=182
146	INFECTIOUS DISEASES	Coccidioidomycosis	California disease Coccidioides infection Desert fever Desert rheumatism San Joaquin valley fever Valley fever	228123	No	na	All ages	No	Drug with a MA	Not available	B38.0 B38.1 B38.2 B38.3 B38.4 B38.7 B38.8 B38.9	https://www.orpha.net/consor/cgi-bin/OC_Exp.php?lng=EN&Expert=228123
147	INFECTIOUS DISEASES	Cytomegalovirus disease in patients with impaired cell mediated immunity deemed at risk	CMV disease in patients with impaired cell mediated immunity deemed at risk	137698	No	na	Not available	No	Drug with an ATU in France	1-5 / 10 000	na	https://www.orpha.net/consor/cgi-bin/OC_Exp.php?lng=EN&Expert=137698
148	INFECTIOUS DISEASES	Fetal cytomegalovirus syndrome	Antenatal CMV infection Antenatal cytomegalovirus infection Mother-to-child transmission of cytomegalovirus syndrome	294	No	na	Neonatal, Antenatal	No	Drug with an ATU in France	1-5 / 10 000		https://www.orpha.net/consor/cgi-bin/OC_Exp.php?lng=EN&Expert=294
149	INFECTIOUS DISEASES	Idiopathic disseminated CMV infection	na	35062	No	na	All ages	No	Drug with an ATU in France	Not available	B25.8	https://www.orpha.net/consor/cgi-bin/OC_Exp.php?lng=EN&Expert=35062
150	INFECTIOUS DISEASES	Fusariosis	Fusarium infection	228119	No	na	All ages	No	Drug with a MA	Not available	B48.7	https://www.orpha.net/consor/cgi-bin/OC_Exp.php?lng=EN&Expert=228119
151	INFECTIOUS DISEASES	Hepatitis B reinfection following liver transplantation	na	90073	No	na	Not available	No	Drug with a MA	1-9 / 100 000	na	https://www.orpha.net/consor/cgi-bin/OC_Exp.php?lng=EN&Expert=90073
152	INFECTIOUS DISEASES	Predisposition to invasive fungal disease due to CARD9 deficiency	Invasive candidiasis-deep dermatophytosis syndrome	457088	Yes	Autosomal recessive	Not available	No	Drug with a MA	Not available	D84.8	https://www.orpha.net/consor/cgi-bin/OC_Exp.php?lng=EN&Expert=457088
153	INFECTIOUS DISEASES	Zygomycosis	Mucormycosis	73263	No	na	All ages	No	Drug with a MA	Not available	B46.0 B46.1 B46.2 B46.3 B46.4 B46.5 B46.8 B46.9	https://www.orpha.net/consor/cgi-bin/OC_Exp.php?lng=EN&Expert=73263
	Malformations (9 RDs) were not considered further in our analysis as being major malformations which are quite obvious at birth
154	MALFORMATION	Congenital diaphragmatic hernia	CDH	2140	No	Multigenic/multifactorial or Not applicable	Neonatal	Yes	Clinical guidelines published	Not available	Q79.0	https://www.orpha.net/consor/cgi-bin/OC_Exp.php?lng=EN&Expert=2140
155	MALFORMATION	Esophageal atresia	na	1199	No	na	Neonatal	No	Clinical guidelines published	1-5 / 10 000	Q39.0 Q39.1	https://www.orpha.net/consor/cgi-bin/OC_Exp.php?lng=EN&Expert=1199
156	MALFORMATION	Fetal valproate syndrome	Fetal valproic acid syndrome	1906	No	na	Antenatal, Neonatal	No	Clinical guidelines published	Not available	Q86.8	https://www.orpha.net/consor/cgi-bin/OC_Exp.php?lng=EN&Expert=1906
157	MALFORMATION	Holoprosencephaly	HPE	2162	No	Multigenic/multifactorial or Not applicable	Neonatal, Antenatal	Yes	Clinical guidelines under writing (AnDDI-Rares)	Not available	Q04.2	https://www.orpha.net/consor/cgi-bin/OC_Exp.php?lng=EN&Expert=2162
158	MALFORMATION	Isolated Pierre Robin syndrome	Isolated Pierre Robin sequence	718	Partially	Autosomal recessive or Not applicable	Neonatal	Yes	Clinical guidelines under writing (TETECOU)	1-9 / 100 000	Q87.0	https://www.orpha.net/consor/cgi-bin/OC_Exp.php?lng=EN&Expert=718
159	MALFORMATION	Isolated spina bifida	na	823	No	Multigenic/multifactorial or Not applicable	Infancy, Neonatal	Yes	Clinical guidelines published	1-5 / 10 000	Q05.0 Q05.1 Q05.2 Q05.3 Q05.4 Q05.5 Q05.6 Q05.7 Q05.8 Q05.9	https://www.orpha.net/consor/cgi-bin/OC_Exp.php?lng=EN&Expert=823
160	MALFORMATION	Tetralogy of Fallot	na	3303	No	Autosomal dominant or Multigenic/multifactorial	Neonatal, Antenatal	Yes	Clinical guidelines published	1-5 / 10 000	Q21.3	https://www.orpha.net/consor/cgi-bin/OC_Exp.php?lng=EN&Expert=3303
161	MALFORMATION	Transposition of the great arteries	Complete transposition TGA TGV Transposition of the great vessels	216675	No	Multigenic/multifactorial or Not applicable	Infancy, Neonatal	Yes	Clinical guidelines published	1-5 / 10 000	Q20.3 Q20.5	https://www.orpha.net/consor/cgi-bin/OC_Exp.php?lng=EN&Expert=216675
162	MALFORMATION	Truncus arteriosus	Common aorticopulmonary trunk Common arterial trunk TAC	3384	No	Autosomal recessive or Not applicable	Infancy, Neonatal	Yes	Clinical guidelines published	Not available	Q20.0	https://www.orpha.net/consor/cgi-bin/OC_Exp.php?lng=EN&Expert=3384
163	NEUROLOGICAL DISORDERS	Aicardi-Goutières syndrome	Encephalopathy with basal ganglia calcification Encephalopathy with intracranial calcification and chronic lymphocytosis of cerebrospinal fluid	51	Yes	Autosomal dominant or Autosomal recessive	Infancy, Neonatal	No	Drug with an ATU in France	<1 / 1 000 000	G31.8	https://www.orpha.net/consor/cgi-bin/OC_Exp.php?lng=EN&Expert=51
164	NEUROLOGICAL DISORDERS	Amyotrophic lateral sclerosis	ALS Charcot disease Lou Gehrig disease	803	Partially	Autosomal dominant or Autosomal recessive or Not applicable	Adult	No	Drug with a MA Drug with an ATU in France Clinical guidelines published	1-9 / 100 000	G12.2	https://www.orpha.net/consor/cgi-bin/OC_Exp.php?lng=EN&Expert=803
165	NEUROLOGICAL DISORDERS	CADASIL	Cerebral autosomal dominant arteriopathy with subcortical infarcts and leukoencephalopathy Hereditary multi-infarct dementia	136	Yes	Autosomal dominant	Adult	No	Clinical guidelines published	1-9 / 100 000	F01.1	https://www.orpha.net/consor/cgi-bin/OC_Exp.php?lng=EN&Expert=136
166	NEUROLOGICAL DISORDERS	Charcot-Marie-Tooth disease/Hereditary motor and sensory neuropathy	CMT/HMSN Charcot-Marie-Tooth hereditary neuropathy	166	Yes	Autosomal dominant or Autosomal recessive or X-linked recessive or X-linked dominant	All ages	No	Clinical guidelines under writing (FILNEMUS)	1-5 / 10 000	G60.0	https://www.orpha.net/consor/cgi-bin/OC_Exp.php?lng=EN&Expert=166
167	NEUROLOGICAL DISORDERS	Dravet syndrome	DS SMEI Severe myoclonic epilepsy of infancy Severe myoclonus epilepsy of infancy	33069	Yes	Autosomal dominant	Infancy, Neonatal	No	Drug with a MA Drug with an ATU in France Clinical guidelines under writing (DéfiScience)	Not available	G40.4	https://www.orpha.net/consor/cgi-bin/OC_Exp.php?lng=EN&Expert=33069
168	NEUROLOGICAL DISORDERS	Friedreich ataxia	FA FRDA	95	Yes	Autosomal recessive	Childhood, Adolescent	No	Drug with an ATU in France	1-9 / 100 000	G11.1	https://www.orpha.net/consor/cgi-bin/OC_Exp.php?lng=EN&Expert=95
169	NEUROLOGICAL DISORDERS	Guillain-Barré syndrome	GBS Guillain-Barré-Strohl syndrome	2103	No	Multigenic/multifactorial	All ages	No	Drug with a MA	1-9 / 100 000	G61.0	https://www.orpha.net/consor/cgi-bin/OC_Exp.php?lng=EN&Expert=2103
170	NEUROLOGICAL DISORDERS	Huntington disease	Huntington chorea	399	Yes	Autosomal dominant	Childhood, Adolescent, Adult, Elderly	No	Clinical guidelines published	1-9 / 100 000	G10	https://www.orpha.net/consor/cgi-bin/OC_Exp.php?lng=EN&Expert=399
171	NEUROLOGICAL DISORDERS	Joubert syndrome	CPD IV Cerebelloparenchymal disorder IV Classic Joubert syndrome Joubert syndrome type A Joubert-Boltshauser syndrome Pure Joubert syndrome	475	Yes	Autosomal recessive	Neonatal, Antenatal	No	Clinical guidelines under writing (DéfiScience)	1-9 / 100 000	Q04.3	https://www.orpha.net/consor/cgi-bin/OC_Exp.php?lng=EN&Expert=475
172	NEUROLOGICAL DISORDERS	Juvenile myoclonic epilepsy	JME Juvenile myoclonus epilepsy	307	Yes	Autosomal dominant or Autosomal recessive or Multigenic/multifactorial	Adolescent	No	Drug with a MA Drug with an ATU in France	Not available	G40.3	https://www.orpha.net/consor/cgi-bin/OC_Exp.php?lng=EN&Expert=307
173	NEUROLOGICAL DISORDERS	Lambert-Eaton myasthenic syndrome	na	43393	No	na	Adult	No	Drug with a MA	1-9 / 1 000 000	G73.1	https://www.orpha.net/consor/cgi-bin/OC_Exp.php?lng=EN&Expert=43393
174	NEUROLOGICAL DISORDERS	Lennox-Gastaut syndrome	na	2382	Partially	Autosomal dominant or Multigenic/multifactorial or Not applicable	Childhood	No	Drug with a MA Drug with an ATU in France	1-5 / 10 000	G40.4	https://www.orpha.net/consor/cgi-bin/OC_Exp.php?lng=EN&Expert=2382
175	NEUROLOGICAL DISORDERS	Limbal stem cell deficiency	na	171673	Partially	na	Not available	No	Drug with a MA	1-5 / 10 000	na	https://www.orpha.net/consor/cgi-bin/OC_Exp.php?lng=EN&Expert=171673
176	NEUROLOGICAL DISORDERS	Moyamoya disease	Idiopathic Moyamoya disease	2573	Partially	Multigenic/multifactorial or Autosomal dominant or Autosomal recessive or X-linked recessive	All ages	No	Clinical guidelines published	1-9 / 1 000 000	I67.5	https://www.orpha.net/consor/cgi-bin/OC_Exp.php?lng=EN&Expert=2573
177	NEUROLOGICAL DISORDERS	Multifocal motor neuropathy	MMN MMNCB Multifocal motor neuropathy with conduction block	641	No	na	Adult	No	Drug with a MA Clinical guidelines under writing (FILNEMUS)	1-9 / 100 000	G61.8	https://www.orpha.net/consor/cgi-bin/OC_Exp.php?lng=EN&Expert=641
178	NEUROLOGICAL DISORDERS	Multiple system atrophy	MSA Multisystem atrophy	102	No	na	Adult	No	Clinical guidelines published	1-9 / 100 000	G90.3	https://www.orpha.net/consor/cgi-bin/OC_Exp.php?lng=EN&Expert=102
179	NEUROLOGICAL DISORDERS	Neonatal hypoxic and ischemic brain injury	HIE Hypoxic and ischemic brain injury in the newborn Hypoxic-ischemic encephalopathy Perinatal asphyxia Perinatal hypoxia	137577	No	Not applicable	Infancy, Neonatal	No	Drug with an ATU in France	1-9 / 100 000	P11.1	https://www.orpha.net/consor/cgi-bin/OC_Exp.php?lng=EN&Expert=137577
180	NEUROLOGICAL DISORDERS	Neuronal ceroid lipofuscinosis	NCL	216	Yes	Autosomal dominant or Autosomal recessive	All ages	No	Drug with a MA	1-9 / 100 000	E75.4	https://www.orpha.net/consor/cgi-bin/OC_Exp.php?lng=EN&Expert=216
181	NEUROLOGICAL DISORDERS	Pediatric multiple sclerosis	na	477738	No	na	Adolescent, Childhood	No	Clinical guidelines published	Not available	na	https://www.orpha.net/consor/cgi-bin/OC_Exp.php?lng=EN&Expert=477738
182	NEUROLOGICAL DISORDERS	Progressive multifocal leukoencephalopathy	PML Progressive multifocal leukoencephalitis	217260	No	Not applicable	All ages	No	Drug with an ATU in France	Not available	A81.2	https://www.orpha.net/consor/cgi-bin/OC_Exp.php?lng=EN&Expert=217260
183	NEUROLOGICAL DISORDERS	Rare epilepsy	na	101998	Partially	na	Not available	No	Drug with a MA Drug with an ATU in France	Not available		https://www.orpha.net/consor/cgi-bin/OC_Exp.php?lng=EN&Expert=101998
184	NEUROLOGICAL DISORDERS	Acquired aneurysmal subarachnoid hemorrhage	na	90065	No	na	Not available	No	Drug with an ATU in France	Not available	I60.9	https://www.orpha.net/consor/cgi-bin/OC_Exp.php?lng=EN&Expert=90065
185	NEUROLOGICAL DISORDERS	Familial cerebral saccular aneurysm	Familial berry aneurysm Familial intracranial saccular aneurysm	231160	Yes	Autosomal dominant or Autosomal recessive	All ages	No	Drug with an ATU in France	Not available	I67.1	https://www.orpha.net/consor/cgi-bin/OC_Exp.php?lng=EN&Expert=231160
186	NEUROLOGICAL DISORDERS	Syringomyelia	Hydromyelia	3280	Partially	Autosomal dominant or Autosomal recessive or Not applicable	All ages	No	Clinical guidelines published	1-9 / 100 000	G95.0 Q06.4	https://www.orpha.net/consor/cgi-bin/OC_Exp.php?lng=EN&Expert=3280
187	NEUROLOGICAL DISORDERS	Tourette syndrome (Non rare in Europe)	GTS Gilles de la Tourette syndrome TS Tourette disease	856	No	na	Not available	No	Clinical guidelines published	1-5 / 10 000	na	https://www.orpha.net/consor/cgi-bin/OC_Exp.php?lng=EN&Expert=856
188	NEUROMUSCULAR DISORDERS	Carnitine palmitoyltransferase II deficiency	CPT2 CPTII Carnitine palmitoyltransferase deficiency type 2	157	Yes	Autosomal recessive	All ages	No	Drug with an ATU in France	1-9 / 100 000	E71.3	https://www.orpha.net/consor/cgi-bin/OC_Exp.php?lng=EN&Expert=157
189	NEUROMUSCULAR DISORDERS	Chronic inflammatory demyelinating polyneuropathy	CIDP Chronic inflammatory demyelinating polyradiculoneuropathy	2932	No	na	Adolescent, Adult, Elderly, Childhood	No	Drug with a MA	1-9 / 100 000	G61.8	https://www.orpha.net/consor/cgi-bin/OC_Exp.php?lng=EN&Expert=2932
190	NEUROMUSCULAR DISORDERS	Becker muscular dystrophy	BMD Becker dystrophinopathy	98895	Yes	X-linked recessive	Childhood	No	Clinical guidelines under writing (FILNEMUS)	1-9 / 100 000	G71.0	https://www.orpha.net/consor/cgi-bin/OC_Exp.php?lng=EN&Expert=98895
191	NEUROMUSCULAR DISORDERS	Duchenne muscular dystrophy	DMD Severe dystrophinopathy, Duchenne type	98896	Yes	X-linked recessive	Childhood	No	Drug with a MA Drug with an ATU in France Clinical guidelines under writing (FILNEMUS)	1-9 / 100 000	G71.0	https://www.orpha.net/consor/cgi-bin/OC_Exp.php?lng=EN&Expert=98896
192	NEUROMUSCULAR DISORDERS	Facioscapulohumeral dystrophy	FSH dystrophy FSHD Facioscapulohumeral muscular dystrophy Facioscapulohumeral myopathy Landouzy-Dejerine myopathy	269	Yes	Autosomal dominant	Infancy, Childhood, Adolescent, Adult	No	Drug with an ATU in France Clinical guidelines under writing (FILNEMUS)	1-9 / 100 000	G71.0	https://www.orpha.net/consor/cgi-bin/OC_Exp.php?lng=EN&Expert=269
193	NEUROMUSCULAR DISORDERS	Glycogen storage disease due to acid maltase deficiency	Alpha-1,4-glucosidase acid deficiency GSD due to acid maltase deficiency GSD type 2 GSD type II Glycogen storage disease type 2 Glycogen storage disease type II Glycogenosis due to acid maltase deficiency Glycogenosis type 2 Glycogenosis type II Pompe disease	365	Yes	Autosomal recessive	Antenatal, Neonatal, Infancy, Childhood, Adolescent, Adult	No	Drug with a MA Clinical guidelines published	1-9 / 100 000	E74.0	https://www.orpha.net/consor/cgi-bin/OC_Exp.php?lng=EN&Expert=365
194	NEUROMUSCULAR DISORDERS	Glycogen storage disease due to glycogen debranching enzyme deficiency	Amylo-1,6-glucosidase deficiency Cori disease Cori-Forbes disease Forbes disease GDE deficiency GSD due to glycogen debranching enzyme deficiency GSD type 3 GSDIII Glycogen storage disease type 3 Glycogen storage disease type III Glycogenosis due to glycogen debranching enzyme deficiency Glycogenosis type 3 Glycogenosis type III Limit dextrinosis	366	Yes	Autosomal recessive	Childhood	No	Clinical guidelines under writing (FILNEMUS)	Not available	E74.0	https://www.orpha.net/consor/cgi-bin/OC_Exp.php?lng=EN&Expert=366
195	NEUROMUSCULAR DISORDERS	Glycogen storage disease due to muscle glycogen phosphorylase deficiency	GSD due to muscle glycogen phosphorylase deficiency GSD type 5 GSD type V Glycogen storage disease type 5 Glycogen storage disease type V Glycogenosis due to muscle glycogen phosphorylase deficiency Glycogenosis type 5 Glycogenosis type V McArdle disease Myophosphorylase deficiency	368	Yes	Autosomal recessive	Infancy, Childhood	No	Drug with an ATU in France Clinical guidelines under writing (FILNEMUS)	Not available	E74.0	https://www.orpha.net/consor/cgi-bin/OC_Exp.php?lng=EN&Expert=368
196	NEUROMUSCULAR DISORDERS	Inclusion body myositis	IBM Sporadic inclusion body myositis sIBM	611	No	na	Adult	No	Clinical guidelines under writing (FILNEMUS)	1-9 / 1 000 000	M60.8	https://www.orpha.net/consor/cgi-bin/OC_Exp.php?lng=EN&Expert=611
197	NEUROMUSCULAR DISORDERS	Kennedy disease	SBMA SMAX1 X-linked BSMA X-linked bulbospinal amyotrophy X-linked bulbospinal muscular atrophy X-linked spinal and bulbar muscular atrophy	481	Yes	X-linked recessive	Adult	No	Clinical guidelines published	Not available	G12.2	https://www.orpha.net/consor/cgi-bin/OC_Exp.php?lng=EN&Expert=481
198	NEUROMUSCULAR DISORDERS	Mitochondrial trifunctional protein deficiency	TFP deficiency TFPD	746	Yes	Autosomal recessive	Infancy, Neonatal	No	Drug with an ATU in France	1-9 / 100 000	G71.3	https://www.orpha.net/consor/cgi-bin/OC_Exp.php?lng=EN&Expert=746
199	NEUROMUSCULAR DISORDERS	Myasthenia gravis	Acquired myasthenia Autoimmune myasthenia gravis	589	No	Multigenic/multifactorial or Not applicable	All ages	No	Clinical guidelines published	1-9 / 100 000	G70.0	https://www.orpha.net/consor/cgi-bin/OC_Exp.php?lng=EN&Expert=589
200	NEUROMUSCULAR DISORDERS	Periodic paralysis	na	206976	Yes	na	Not available	No	Clinical guidelines under writing (FILNEMUS)	Not available	G72.3	https://www.orpha.net/consor/cgi-bin/OC_Exp.php?lng=EN&Expert=206976
201	NEUROMUSCULAR DISORDERS	Proximal spinal muscular atrophy	SMA	70	Yes	Autosomal recessive	All ages	No	Drug with a MA Clinical guidelines under writing (FILNEMUS)	1-9 / 100 000	G12.0 G12.1	https://www.orpha.net/consor/cgi-bin/OC_Exp.php?lng=EN&Expert=70
202	ODONTOLOGICAL DISORDERS	Dentinogenesis imperfecta	DGI DGI without OI DI Dentinogenesis imperfecta without osteogenesis imperfecta Non-syndromic DGI Non-syndromic dentinogenesis imperfecta Opalescent teeth without OI Opalescent teeth without osteogenesis imperfecta	49042	Yes	Autosomal dominant	Childhood	No	Clinical guidelines under writing (TETECOU)	1-5 / 10 000	K00.5	https://www.orpha.net/consor/cgi-bin/OC_Exp.php?lng=EN&Expert=49042
203	ODONTOLOGICAL DISORDERS	Rare odontal or periodontal disorder	na	164001	Yes	na	Not available	No	Clinical guidelines under writing (TETECOU)	Not available		https://www.orpha.net/consor/cgi-bin/OC_Exp.php?lng=EN&Expert=164001
204	OPHTHALMOLOGICAL DISORDERS	Acanthamoeba keratitis	na	67043	No	na	All ages	No	Drug with an ATU in France	1-9 / 100 000	B60.1+ H19.2*	https://www.orpha.net/consor/cgi-bin/OC_Exp.php?lng=EN&Expert=67043
205	OPHTHALMOLOGICAL DISORDERS	Albinism-deafness syndrome	na	998	Yes	X-linked recessive	Neonatal	No	Clinical guidelines published	<1 / 1 000 000		https://www.orpha.net/consor/cgi-bin/OC_Exp.php?lng=EN&Expert=998
206	OPHTHALMOLOGICAL DISORDERS	Aniridia		77	Yes	na	Infancy, Neonatal	No	Clinical guidelines under writing (SENSGENE)	1-9 / 100 000	Q13.1	https://www.orpha.net/consor/cgi-bin/OC_Exp.php?lng=EN&Expert=77
207	OPHTHALMOLOGICAL DISORDERS	Central retinal vein occlusion	CRVO	411527	No	na	Adult, Elderly	No	Drug with an ATU in France	1-5 / 10 000	H34.8	https://www.orpha.net/consor/cgi-bin/OC_Exp.php?lng=EN&Expert=411527
208	OPHTHALMOLOGICAL DISORDERS	Leber hereditary optic neuropathy	LHON Leber optic atrophy	104	Yes	Mitochondrial inheritance	Adolescent, Adult	No	Drug with a MA Drug with an ATU in France	1-9 / 100 000	H47.2	https://www.orpha.net/consor/cgi-bin/OC_Exp.php?lng=EN&Expert=104
209	OPHTHALMOLOGICAL DISORDERS	Ligneous conjunctivitis	Conjunctivitis lignosa	97231	Yes	Autosomal recessive	Childhood	No	Drug with an ATU in France	Not available	H10.4	https://www.orpha.net/consor/cgi-bin/OC_Exp.php?lng=EN&Expert=97231
210	OPHTHALMOLOGICAL DISORDERS	Intermediate uveitis	IU	279914	No	na	Childhood	No	Drug with a MA	Not available	H30.2	https://www.orpha.net/consor/cgi-bin/OC_Exp.php?lng=EN&Expert=279914
211	OPHTHALMOLOGICAL DISORDERS	Panuveitis	Total uveitis	280898	No	na	All ages	No	Drug with a MA	Not available	H44.1	https://www.orpha.net/consor/cgi-bin/OC_Exp.php?lng=EN&Expert=280898
212	OPHTHALMOLOGICAL DISORDERS	Posterior uveitis	Choroiditis	280892	No	na	All ages	No	Drug with a MA	Not available	H30.0 H30.1 H30.2 H30.8 H30.9	https://www.orpha.net/consor/cgi-bin/OC_Exp.php?lng=EN&Expert=280892
213	OPHTHALMOLOGICAL DISORDERS	Oculocutaneous or ocular albinism	na	98706	Yes	na	Not available	No	Clinical guidelines published	Not available		https://www.orpha.net/consor/cgi-bin/OC_Exp.php?lng=EN&Expert=98706
214	OPHTHALMOLOGICAL DISORDERS	Usher syndrome	Retinitis pigmentosa-deafness syndrome USH	886	Yes	Autosomal recessive	Childhood, Infancy, Neonatal	No	Clinical guidelines under writing (SENSGENE)	1-9 / 100 000	H35.5	https://www.orpha.net/consor/cgi-bin/OC_Exp.php?lng=EN&Expert=886
215	PNEUMOLOGICAL DISORDERS	Adult acute respiratory distress syndrome	Adult ARDS	70578	No	na	Adult	No	Drug with an ATU in France	1-5 / 10 000	J80	https://www.orpha.net/consor/cgi-bin/OC_Exp.php?lng=EN&Expert=70578
216	PNEUMOLOGICAL DISORDERS	Apnea of prematurity	na	99981	No	na	Infancy, Neonatal	No	Drug with a MA	1-9 / 100 000	P28.4	https://www.orpha.net/consor/cgi-bin/OC_Exp.php?lng=EN&Expert=99981
217	PNEUMOLOGICAL DISORDERS	Chronic thromboembolic pulmonary hypertension	CTEPH	70591	No	na	Adult	No	Drug with a MA	1-9 / 100 000	na	https://www.orpha.net/consor/cgi-bin/OC_Exp.php?lng=EN&Expert=70591
218	PNEUMOLOGICAL DISORDERS	Cystic fibrosis	CF Mucoviscidosis	586	Yes	Autosomal recessive	All ages	No	Drug with a MA Drug with an ATU in France Clinical guidelines published	1-9 / 100 000	E84.0 E84.1 E84.8 E84.9	https://www.orpha.net/consor/cgi-bin/OC_Exp.php?lng=EN&Expert=586
219	PNEUMOLOGICAL DISORDERS	Idiopathic pulmonary fibrosis	CFA Cryptogenic fibrosing alveolitis UIP Usual interstitial pneumonia	2032	No	Multigenic/multifactorial	Adult	No	Drug with a MA	1-5 / 10 000	J84.1	https://www.orpha.net/consor/cgi-bin/OC_Exp.php?lng=EN&Expert=2032
220	PNEUMOLOGICAL DISORDERS	Infant acute respiratory distress syndrome	Hyaline membrane disease Infant ARDS Infant respiratory distress syndrome Neonatal respiratory distress syndrome	70587	No	na	Infancy, Neonatal	No	Drug with an ATU in France	1-5 / 10 000	P22.0	https://www.orpha.net/consor/cgi-bin/OC_Exp.php?lng=EN&Expert=70587
221	PNEUMOLOGICAL DISORDERS	Interstitial lung disease	ILD	182095	No	na	Not available	No	Clinical guidelines published	Not available	na	https://www.orpha.net/consor/cgi-bin/OC_Exp.php?lng=EN&Expert=182095
222	PNEUMOLOGICAL DISORDERS	Lymphangioleiomyomatosis	LAM	538	Partially	na	Adult	No	Clinical guidelines published	1-9 / 1 000 000	D48.7	https://www.orpha.net/consor/cgi-bin/OC_Exp.php?lng=EN&Expert=538
223	PNEUMOLOGICAL DISORDERS	Primary ciliary dyskinesia	PCD	244	Yes	Autosomal dominant or Autosomal recessive or X-linked dominant	Neonatal	No	Clinical guidelines under writing (RespiFIL)	Not available	Q34.8	https://www.orpha.net/consor/cgi-bin/OC_Exp.php?lng=EN&Expert=244
224	PNEUMOLOGICAL DISORDERS	Heritable pulmonary arterial hypertension	FPAH Familial pulmonary arterial hypertension HPAH Hereditary pulmonary arterial hypertension	275777	Yes	Autosomal dominant or Autosomal recessive	All ages	No	Drug with a MA Clinical guidelines published	<1 / 1 000 000	I27.0	https://www.orpha.net/consor/cgi-bin/OC_Exp.php?lng=EN&Expert=275777
225	PNEUMOLOGICAL DISORDERS	Idiopathic pulmonary arterial hypertension	IPAH Primary pulmonary arterial hypertension	275766	No	Not applicable	All ages	No	Drug with a MA Clinical guidelines published	1-9 / 1 000 000	I27.0	https://www.orpha.net/consor/cgi-bin/OC_Exp.php?lng=EN&Expert=275766
226	RHUMATOLOGICAL DISORDERS	Adult-onset Still disease	AOSD Wissler-Fanconi syndrome	829	No	Not applicable	Elderly, Adult	No	Drug with a MA	1-9 / 100 000	M06.1	https://www.orpha.net/consor/cgi-bin/OC_Exp.php?lng=EN&Expert=829
227	RHUMATOLOGICAL DISORDERS	Enthesitis-related juvenile idiopathic arthritis	ERA Enthesitis-related JIA	85438	No	na	Childhood	No	Drug with a MA	1-9 / 100 000	M08.8	https://www.orpha.net/consor/cgi-bin/OC_Exp.php?lng=EN&Expert=85438
228	RHUMATOLOGICAL DISORDERS	Juvenile idiopathic arthritis	Juvenile chronic arthritis Juvenile rheumatoid arthritis	92	No	na	Childhood	No	Drug with a MA Clinical guidelines published	Not available	M08.0 M08.1 M08.2 M08.3 M08.4 M08.8 M08.9	https://www.orpha.net/consor/cgi-bin/OC_Exp.php?lng=EN&Expert=92
229	RHUMATOLOGICAL DISORDERS	Rheumatoid factor-negative juvenile idiopathic arthritis	Juvenile rheumatoid factor-negative polyarthritis Polyarthritis without rheumatoid factor Rheumatoid factor-negative JIA	85408	No	Multigenic/multifactorial	Childhood	No	Drug with a MA	1-9 / 100 000	M08.3	https://www.orpha.net/consor/cgi-bin/OC_Exp.php?lng=EN&Expert=85408
230	RHUMATOLOGICAL DISORDERS	Rheumatoid factor-positive polyarticular juvenile idiopathic arthritis	Juvenile idiopathic rheumatoid factor-positive polyarthritis Polyarthritis with rheumatoid factor Rheumatoid factor-positive polyarticular JIA	85435	No	na	Childhood	No	Drug with a MA	1-9 / 100 000	M08.0	https://www.orpha.net/consor/cgi-bin/OC_Exp.php?lng=EN&Expert=85435
231	RHUMATOLOGICAL DISORDERS	Psoriasis-related juvenile idiopathic arthritis	Juvenile psoriatic arthritis Psoriasis-related JIA	85436	No	na	Childhood	No	Drug with a MA	1-9 / 100 000	L40.5+ M09.0*	https://www.orpha.net/consor/cgi-bin/OC_Exp.php?lng=EN&Expert=85436
232	RHUMATOLOGICAL DISORDERS	Systemic-onset juvenile idiopathic arthritis	Still disease Systemic polyarthritis Systemic-onset JIA	85414	No	Unknown or Multigenic/multifactorial	Childhood	No	Drug with a MA	1-9 / 100 000	M08.2	https://www.orpha.net/consor/cgi-bin/OC_Exp.php?lng=EN&Expert=85414
233	SLEEP DISORDERS	Narcolepsy type 1	Gélineau disease Narcolepsy-cataplexy	2073	No	na	Adolescent, Childhood, Adult	No	Drug with a MA Drug with an ATU in France	1-5 / 10 000	G47.4	https://www.orpha.net/consor/cgi-bin/OC_Exp.php?lng=EN&Expert=2073
234	SLEEP DISORDERS	Narcolepsy type 2	Narcolepsy without cataplexy	83465	No	na	Adolescent, Childhood, Adult	No	Drug with a MA	Not available	G47.4	https://www.orpha.net/consor/cgi-bin/OC_Exp.php?lng=EN&Expert=83465
235	SLEEP DISORDERS	Non-24-hour sleep-wake syndrome	Hypernychthemeral syndrome	73267	No	na	All ages	No	Drug with a MA	Not available	G47.2	https://www.orpha.net/consor/cgi-bin/OC_Exp.php?lng=EN&Expert=73267
236	SYSTEMIC / MULTISYSTEMIC DISORDERS	Acquired generalized lipodystrophy	Acquired lipoatrophic diabetes Lawrence syndrome Lawrence-Seip syndrome	79086	No	na	All ages	No	Drug with an ATU in France	1-9 / 100 000	E88.1	https://www.orpha.net/consor/cgi-bin/OC_Exp.php?lng=EN&Expert=79086
237	SYSTEMIC / MULTISYSTEMIC DISORDERS	Acquired partial lipodystrophy	Barraquer-Simons syndrome Progressive cephalothoracic lipodystrophy	79087	No	na	Childhood	No	Drug with an ATU in France	1-9 / 100 000	E88.1	https://www.orpha.net/consor/cgi-bin/OC_Exp.php?lng=EN&Expert=79087
238	SYSTEMIC / MULTISYSTEMIC DISORDERS	AGel amyloidosis	Familial amyloid polyneuropathy type IV Familial amyloidosis, Finnish type Gelsolin amyloidosis Hereditary amyloidosis, Finnish type	85448	Yes	Autosomal dominant	Adult	No	Clinical guidelines published	Not available	E85.1	https://www.orpha.net/consor/cgi-bin/OC_Exp.php?lng=EN&Expert=85448
239	SYSTEMIC / MULTISYSTEMIC DISORDERS	AL amyloidosis	Light-chain amyloidosis Primary amyloidosis	85443	No	Not applicable	Adult	No	Drug with an ATU in France	1-5 / 10 000	E85.9	https://www.orpha.net/consor/cgi-bin/OC_Exp.php?lng=EN&Expert=85443
240	SYSTEMIC / MULTISYSTEMIC DISORDERS	ATTRV30M amyloidosis	ATTRV30M-related amyloidosis Familial amyloid polyneuropathy type I Familial amyloid polyneuropathy, Portuguese-Swedish-Japanese type TTR amyloid neuropathy Transthyretin amyloid neuropathy Transthyretin amyloid polyneuropathy	85447	Yes	Autosomal dominant	Adult	No	Drug with a MA Drug with an ATU in France Clinical guidelines published	1-9 / 1 000 000	E85.1+ G63.3*	https://www.orpha.net/consor/cgi-bin/OC_Exp.php?lng=EN&Expert=85447
241	SYSTEMIC / MULTISYSTEMIC DISORDERS	Atypical hemolytic uremic syndrome	Atypical HUS aHUS	2134	Yes	Autosomal dominant or Autosomal recessive or Not applicable	All ages	No	Drug with a MA	1-9 / 1 000 000	D58.8	https://www.orpha.net/consor/cgi-bin/OC_Exp.php?lng=EN&Expert=2134
242	SYSTEMIC / MULTISYSTEMIC DISORDERS	Autosomal systemic lupus erythematosus	Autosomal SLE Familial SLE Familial systemic lupus erythematosus	300345	Yes	Autosomal dominant or Autosomal recessive	Childhood	No	Drug with an ATU in France Clinical guidelines published	<1 / 1 000 000	M32.8	https://www.orpha.net/consor/cgi-bin/OC_Exp.php?lng=EN&Expert=300345
243	SYSTEMIC / MULTISYSTEMIC DISORDERS	Berardinelli-Seip congenital lipodystrophy	BSCL Beradinelli-Seip syndrome Brunzell syndrome GCL Generalized congenital lipodystrophy Lipoatrophic diabetes	528	Yes	Autosomal recessive	Neonatal	No	Drug with an ATU in France	1-9 / 1 000 000	E88.1	https://www.orpha.net/consor/cgi-bin/OC_Exp.php?lng=EN&Expert=528
244	SYSTEMIC / MULTISYSTEMIC DISORDERS	Buerger disease	Thromboangiitis obliterans	36258	No	na	Adult	No	Clinical guidelines under writing (FAVA-Multi)	1-5 / 10 000	I73.1	https://www.orpha.net/consor/cgi-bin/OC_Exp.php?lng=EN&Expert=36258
245	SYSTEMIC / MULTISYSTEMIC DISORDERS	Calciphylaxis	na	280062	No	Not applicable	Adult	No	Drug with an ATU in France	1-9 / 100 000	E83.5	https://www.orpha.net/consor/cgi-bin/OC_Exp.php?lng=EN&Expert=280062
246	SYSTEMIC / MULTISYSTEMIC DISORDERS	Cerebrotendinous xanthomatosis	CTX Sterol 27-hydroxylase deficiency	909	Yes	Autosomal recessive	Infancy, Neonatal	No	Drug with a MA	Not available	E75.5	https://www.orpha.net/consor/cgi-bin/OC_Exp.php?lng=EN&Expert=909
247	SYSTEMIC / MULTISYSTEMIC DISORDERS	CINCA syndrome	Chronic infantile neurological cutaneous articular syndrome IOMID syndrome Infantile-onset multisystem inflammatory disease NOMID syndrome Neonatal-onset multisystem inflammatory disease Prieur-Griscelli syndrome	1451	Partially	Autosomal dominant or Not applicable	Infancy, Neonatal	No	Drug with a MA	1-5 / 10 000	E85.0	https://www.orpha.net/consor/cgi-bin/OC_Exp.php?lng=EN&Expert=1451
248	SYSTEMIC / MULTISYSTEMIC DISORDERS	Cryopyrin-associated periodic syndrome	CAPS Cryopyrinopathy	208650	Yes	Autosomal dominant or Not applicable	Neonatal, Infancy, Childhood, Adolescent	No	Drug with a MA Clinical guidelines published	Not available	E85.0	https://www.orpha.net/consor/cgi-bin/OC_Exp.php?lng=EN&Expert=208650
249	SYSTEMIC / MULTISYSTEMIC DISORDERS	Ehlers-Danlos syndrome	na	98249	Yes	Autosomal dominant or Autosomal recessive or X-linked recessive	Infancy, Neonatal	No	Clinical guidelines under writing (G2M)	Not available	Q79.6	https://www.orpha.net/consor/cgi-bin/OC_Exp.php?lng=EN&Expert=98249
250	SYSTEMIC / MULTISYSTEMIC DISORDERS	Familial cold urticaria	FCAS FCU Familial cold autoinflammatory syndrome	47045	Yes	Autosomal dominant	Infancy, Childhood, Adolescent	No	Drug with a MA	Not available	L50.2	https://www.orpha.net/consor/cgi-bin/OC_Exp.php?lng=EN&Expert=47045
251	SYSTEMIC / MULTISYSTEMIC DISORDERS	Familial Mediterranean fever	Benign paroxysmal peritonitis Benign recurrent polyserositis FMF Familial paroxysmal polyserositis Periodic disease	342	Yes	Autosomal recessive	Infancy, Childhood, Adolescent, Adult	No	Clinical guidelines published	1-5 / 10 000	E85.0	https://www.orpha.net/consor/cgi-bin/OC_Exp.php?lng=EN&Expert=342
252	SYSTEMIC / MULTISYSTEMIC DISORDERS	Familial partial lipodystrophy	FPLD	98306	Yes	Autosomal dominant or Autosomal recessive	Not available	No	Drug with an ATU in France	1-9 / 100 000	E88.1	https://www.orpha.net/consor/cgi-bin/OC_Exp.php?lng=EN&Expert=98306
253	SYSTEMIC / MULTISYSTEMIC DISORDERS	Giant cell arteritis	Horton disease Temporal arteritis	397	No	na	Adult	No	Clinical guidelines published	1-5 / 10 000	M31.6	https://www.orpha.net/consor/cgi-bin/OC_Exp.php?lng=EN&Expert=397
254	SYSTEMIC / MULTISYSTEMIC DISORDERS	Hereditary angioedema	Familial angioneurotic edema HAE Hereditary angioneurotic edema Hereditary bradykinine-induced angioedema Hereditary non histamine-induced angioedema	91378	Yes	Autosomal dominant	All ages	No	Drug with a MA	1-9 / 100 000	D84.1	https://www.orpha.net/consor/cgi-bin/OC_Exp.php?lng=EN&Expert=91378
255	SYSTEMIC / MULTISYSTEMIC DISORDERS	Hereditary hemorrhagic telangiectasia	HHT Rendu-Osler disease Rendu-Osler-Weber disease	774	Yes	Autosomal dominant	Childhood	No	Clinical guidelines published	1-5 / 10 000	I78.0	https://www.orpha.net/consor/cgi-bin/OC_Exp.php?lng=EN&Expert=774
256	SYSTEMIC / MULTISYSTEMIC DISORDERS	Kawasaki disease	Mucocutaneous lymph node syndrome	2331	No	Multigenic/multifactorial	Infancy, Childhood, Adolescent, Adult	No	Drug with a MA	Not available	M30.3	https://www.orpha.net/consor/cgi-bin/OC_Exp.php?lng=EN&Expert=2331
257	SYSTEMIC / MULTISYSTEMIC DISORDERS	Marfan syndrome	MFS	558	Yes	Autosomal dominant	All ages	No	Clinical guidelines published	1-5 / 10 000	Q87.4	https://www.orpha.net/consor/cgi-bin/OC_Exp.php?lng=EN&Expert=558
258	SYSTEMIC / MULTISYSTEMIC DISORDERS	Mastocytosis	na	98292	No	na	All ages	No	Drug with an ATU in France	1-5 / 10 000	C96.2 D47.0 Q82.2	https://www.orpha.net/consor/cgi-bin/OC_Exp.php?lng=EN&Expert=98292
259	SYSTEMIC / MULTISYSTEMIC DISORDERS	Muckle-Wells syndrome	Neutrophilic urticaria	575	Yes	Autosomal dominant	Childhood, Neonatal, Infancy	No	Drug with a MA	Not available	E85.0	https://www.orpha.net/consor/cgi-bin/OC_Exp.php?lng=EN&Expert=575
260	SYSTEMIC / MULTISYSTEMIC DISORDERS	Primary lymphedema	Troncular lymphatic malformation	77240	Yes	Autosomal dominant or Autosomal recessive	All ages	No	Clinical guidelines under writing (FAVA-Multi)	1-5 / 10 000	I89.0	https://www.orpha.net/consor/cgi-bin/OC_Exp.php?lng=EN&Expert=77240
261	SYSTEMIC / MULTISYSTEMIC DISORDERS	Systemic sclerosis	Systemic scleroderma	90291	No	Multigenic/multifactorial or Not applicable	Adult	No	Drug with a MA Clinical guidelines published	1-5 / 10 000	M34.0 M34.1 M34.2 M34.8 M34.9	https://www.orpha.net/consor/cgi-bin/OC_Exp.php?lng=EN&Expert=90291
262	SYSTEMIC / MULTISYSTEMIC DISORDERS	Takayasu arteritis	na	3287	No	na	Adult, Adolescent	No	Clinical guidelines under writing (FAVA-Multi)	1-9 / 100 000	M31.4	https://www.orpha.net/consor/cgi-bin/OC_Exp.php?lng=EN&Expert=3287
263	SYSTEMIC / MULTISYSTEMIC DISORDERS	Tuberous sclerosis complex	Bourneville syndrome Tuberous sclerosis	805	Yes	Autosomal dominant	All ages	No	Clinical guidelines under writing (DéfiScience)	1-5 / 10 000	Q85.1	https://www.orpha.net/consor/cgi-bin/OC_Exp.php?lng=EN&Expert=805
264	SYSTEMIC / MULTISYSTEMIC DISORDERS	Tumor necrosis factor receptor 1 associated periodic syndrome	Familial Hibernian fever TNF receptor 1-associated periodic syndrome TRAPS syndrome	32960	Yes	Autosomal dominant	Childhood, Infancy, Adolescent, Adult	No	Clinical guidelines under writing (FAI2R)	1-9 / 1 000 000	E85.0	https://www.orpha.net/consor/cgi-bin/OC_Exp.php?lng=EN&Expert=32960
265	SYSTEMIC / MULTISYSTEMIC DISORDERS	Vascular Ehlers-Danlos syndrome	Arterial-ecchymotic EDS EDS IV Ehlers-Danlos syndrome type 4 Sack-Barabas syndrome vEDS	286	Yes	Autosomal recessive or Autosomal dominant	Infancy, Neonatal	No	Clinical guidelines under writing (FAVA-Multi)	1-9 / 100 000	Q79.6	https://www.orpha.net/consor/cgi-bin/OC_Exp.php?lng=EN&Expert=286
266	SYSTEMIC / MULTISYSTEMIC DISORDERS	Vasculitis	Systemic vasculitis	52759	No	na	Not available	No	Clinical guidelines published	1-9 / 100 000	na	https://www.orpha.net/consor/cgi-bin/OC_Exp.php?lng=EN&Expert=52759
267	SYSTEMIC / MULTISYSTEMIC DISORDERS	Von Hippel-Lindau disease	Familial cerebelloretinal angiomatosis Lindau disease VHL Von Hippel-Lindau syndrome	892	Yes	Autosomal dominant	Childhood, Adolescent, Adult	No	Drug with an ATU in France	1-9 / 100 000	Q85.8	https://www.orpha.net/consor/cgi-bin/OC_Exp.php?lng=EN&Expert=892
268	SYSTEMIC / MULTISYSTEMIC DISORDERS	Wilson disease	Hepatolenticular degeneration	905	Yes	Autosomal recessive	Childhood	No	Drug with a MA Drug with an ATU in France Clinical guidelines published	1-9 / 100 000	E83.0	https://www.orpha.net/consor/cgi-bin/OC_Exp.php?lng=EN&Expert=905
269	URO-NEPHROLOGICAL DISORDERS	Cystinosis	Protein defect of cystin transport	213	Yes	Autosomal recessive	Infancy, Childhood, Adolescent, Adult	No	Drug with a MA	1-9 / 100 000	E72.0	https://www.orpha.net/consor/cgi-bin/OC_Exp.php?lng=EN&Expert=213
270	URO-NEPHROLOGICAL DISORDERS	Juvenile nephropathic cystinosis	Intermediate cystinosis Juvenile cystinosis	411634	Yes	Autosomal recessive	Childhood, Adolescent	No	Drug with a MA	Not available	E72.0+ N16.3*	https://www.orpha.net/consor/cgi-bin/OC_Exp.php?lng=EN&Expert=411634
271	URO-NEPHROLOGICAL DISORDERS	Nephropathic infantile cystinosis	na	411629	Yes	Autosomal recessive	Infancy	No	Drug with a MA	Not available	E72.0+ N16.3*	https://www.orpha.net/consor/cgi-bin/OC_Exp.php?lng=EN&Expert=411629
272	URO-NEPHROLOGICAL DISORDERS	Idiopathic nephrotic syndrome	na	357502	No	na	All ages	No	Drug with an ATU in France Clinical guidelines published	Not available		https://www.orpha.net/consor/cgi-bin/OC_Exp.php?lng=EN&Expert=357502
273	URO-NEPHROLOGICAL DISORDERS	Interstitial cystitis	Bladder pain syndrome IC/BPS IC/PBS Interstitial cystitis/bladder pain syndrome Interstitial cystitis/painful bladder syndrome Painful bladder syndrome	37202	No	na	All ages	No	Drug with a MA Drug with an ATU in France	1-5 / 10 000	N30.1	https://www.orpha.net/consor/cgi-bin/OC_Exp.php?lng=EN&Expert=37202
